# Supplementary material for: Synergistic and Offset Effects of Fungal Species Combinations on Plant Performance
Source: Front Microbiol. 2021 Sep 13;12:713180. doi: 10.3389/fmicb.2021.713180 (PMC8478078; doi:10.3389/fmicb.2021.713180)
Supplement: Supplementary file 1 [file Data_Sheet_1.zip]

Archive with 14 entries (13 files):
- Data_Sheet/
- __MACOSX/._Data_Sheet
- Data_Sheet/Suppl.Data_S1.xlsx
- __MACOSX/Data_Sheet/._Suppl.Data_S1.xlsx
- Data_Sheet/Suppl.Fig_S2.pdf
- __MACOSX/Data_Sheet/._Suppl.Fig_S2.pdf
- Data_Sheet/Suppl.Fig_S3.pdf
- __MACOSX/Data_Sheet/._Suppl.Fig_S3.pdf
- Data_Sheet/Suppl.Fig_S1.pdf
- __MACOSX/Data_Sheet/._Suppl.Fig_S1.pdf
- Data_Sheet/Suppl.Data_S2.xlsx
- __MACOSX/Data_Sheet/._Suppl.Data_S2.xlsx
- Data_Sheet/Suppl.Data_S3.xlsx
- __MACOSX/Data_Sheet/._Suppl.Data_S3.xlsx
