# Supplementary material for: Synergistic and Offset Effects of Fungal Species Combinations on Plant Performance
Source: Front Microbiol. 2021 Sep 13;12:713180. doi: 10.3389/fmicb.2021.713180 (PMC8478078; doi:10.3389/fmicb.2021.713180)
Supplement: Supplementary file 1 [file Data_Sheet_1.zip › Data_Sheet/Suppl.Data_S1.xlsx]

## Sheet: Isolation
Isolate	Abbreviation	Phylum	Class	Order	Family	Genus	Guild	Blast top-hit	E value	Per. Ident	Accession	Isolation source	Sampling location	Ecosystem type of sampling location	Isolation medium	Remarks
Phoma sp. KUCER00000052	pho_0052	Ascomycota	Dothideomycetes	Pleosporales	Didymellaceae	Phoma	P ES	Phoma leveillei	9e-123	0.996	KY827373.1	Root of Potentilla anemonifolia	34.971 ºN, 135.959 ºE	Grassland	modified Norkran's C (MNC) agar medium (Mycoscience, 36, 315e323)
Alternaria sp. KUCER00001239	alt_1239	Ascomycota	Dothideomycetes	Pleosporales	Periconiaceae	Alternaria	P ES	Alternaria broccoli-italicae	2e-123	1	MH374617.1	Root of Zoysia macrostachya	34.261 ºN, 136.782 ºE	Coast	Cornmeal agar medium (Corn Meal Agar“Nissui”; Nissui Pharmaceutical Co., Ltd., Tokyo)
Curvularia sp. KUCER00000077	cur_0077	Ascomycota	Dothideomycetes	Pleosporales	Periconiaceae	Curvularia	P	Curvularia coatesiae	4e-126	1	MK804384.1	Root of Artemisia indica Willd. var. maximowiczii	34.971 ºN, 135.959 ºE	Grassland	Cornmeal agar medium (Corn Meal Agar“Nissui”; Nissui Pharmaceutical Co., Ltd., Tokyo)
Setosphaeria sp. KUCER00000031	set_0031	Ascomycota	Dothideomycetes	Pleosporales	Periconiaceae	Setosphaeria	P E	Setosphaeria pedicellata	1e-126	1	LT837452.1	Root of Echinochloa crus-galli	34.971 ºN, 135.959 ºE	Grassland	modified Norkran's C (MNC) agar medium (Mycoscience, 36, 315e323)
Stemphylium sp. KUCER00000804	ste_0804	Ascomycota	Dothideomycetes	Pleosporales	Periconiaceae	Stemphylium	P S	Stemphylium lycopersici	2e-125	1	MN386223.1	Unidentified plant root	35.491 ºN, 135.567 ºE	Coast	Cornmeal agar medium (Corn Meal Agar“Nissui”; Nissui Pharmaceutical Co., Ltd., Tokyo)
Veronaeopsis simplex Y34	ver_0232	Ascomycota	Dothideomycetes	Venturiales	Sympoventuriaceae	Veronaeopsis	E	Veronaeopsis simplex	5e-125	1	MH865233.1	See Narisawa (2008) Annual Report on Exploration and Introduction of Microbial Genetic Resources 21:1-6
Cladophialophora chaetospira M4006	cla_0230	Ascomycota	Eurotiomycetes	Chaetothyriales	Herpotrichiellaceae	Cladophialophora	E	Cladophialophora chaetospira	3e-123	0.996	LC077702.1	See Narisawa et al. (1998) Plant Pathology 47:206-210
Aspergillus sp. KUCER00000917	asp_0917	Ascomycota	Eurotiomycetes	Eurotiales	Aspergillaceae	Aspergillus	S	Aspergillus terreus	7e-124	0.996	MH124236.1	Unidentified plant root	35.253 ºN, 136.814 ºE	Coast	modified Norkran's C (MNC) agar medium (Mycoscience, 36, 315e323)
Colletotrichum tofieldiae MAFF 712334	col_0223	Ascomycota	Sordariomycetes	Glomerellales	Glomerellaceae	Colletotrichum	P E	Colletotrichum tofieldiae	2e-125	1	KX069824.1	See Sato et al. (2015) Japan Agricultural Research Quarterly 49:351-362
Trichoderma sp. KUCER00000218	tri_0218	Ascomycota	Sordariomycetes	Hypocreales	Hypocreaceae	Trichoderma	PFES	Trichoderma asperellum	5e-125	1	MT530021.1	Unidentified plant root	34.971 ºN, 135.960 ºE	Forest	modified Norkran's C (MNC) agar medium (Mycoscience, 36, 315e323)
Fusarium sp. KUCER00000983	fus_0983	Ascomycota	Sordariomycetes	Hypocreales	Nectriaceae	Fusarium	P ES	Fusarium oxysporum	5e-125	1	MT610995.1	Unidentified plant root	34.261 ºN, 136.782 ºE	Coast	Cornmeal agar medium (Corn Meal Agar“Nissui”; Nissui Pharmaceutical Co., Ltd., Tokyo)
Tolypocladium sp. KUCER00000289	tol_0289	Ascomycota	Sordariomycetes	Hypocreales	Ophiocordycipitaceae	Tolypocladium	FE	Tolypocladium album	9e-123	0.996	LC386577.1	Unidentified plant root	34.971 ºN, 135.960 ºE	Forest	Cornmeal agar medium (Corn Meal Agar“Nissui”; Nissui Pharmaceutical Co., Ltd., Tokyo)
Mucor sp. KUCER00000113	muc_0113	Mucoromycota	-	Mucorales	Mucoraceae	Mucor	S	Mucor abundans	1e-125	1	MK164195.1	Root of Potentilla anemonifolia	34.971 ºN, 135.959 ºE	Grassland	Cornmeal agar medium (Corn Meal Agar“Nissui”; Nissui Pharmaceutical Co., Ltd., Tokyo)

## Sheet: ITS.seq
>cla_0230
AACGCACATTGCGCCCTTTGGTATTCCGAAGGGCATGCCTGTTCGAGCGTCATTATCACCCCTCAAGCCCTGTGCTTGGTGTTGGACGGCTGGTCGAGCGATCGACCCCTCCTAAAGACAATGACGGCGGCCTGTGGTTCCCCCGGTACACTGAGCTTTTAACTGAGCACGTATCGGACAAGGGCACCCAGGACCCGGTCCTCTCCTTTAGCTAGGAAACTTCTAAGGTTGACCTCGGATCAGGTAGG
>cur_0077
AACGCACATTGCGCCCTTTGGTATTCCAAAGGGCATGCCTGTTCGAGCGTCATTTGTACCCTCAAGCTTTGCTTGGTGTTGGGCGTCTTGTCTTTTGGCTCTTTGCCCAAAGACTCGCCTTAAAACGATTGGCAGCCGGCCTACTGGTTTCGCAGCGCAGCACATTTTTGCGCTTGCAATCAGCAAAAGAGGACGGCACTCCATCAAGACTCCTTCTCACGTTTGACCTCGGATCAGGTAGGGATACCCG
>pho_0052
AACGCACATTGCGCCCCTTGGTATTCCATGGGGCATGCCTGTTCGAGCGTCATTTTGTACCCTCAAGCACTGCTTGGTGTTGGGCGCTTGTCCTGCAAAGGACTCGCCTGAAAGCGATTGGCGGCCAACGTACTGGTGGTAGAGCGCAGCACAATTTGCGTCTTTCCCCTCTGCGTTAGCGTCTATGAAGCCTATTTCAACGTTTGACCTCGGATCAGGTAGGGATACCCGCTGAACTTAAGCATAT
>set_0031
AACGCACATTGCGCCCTTTGGTATTCCAAAGGGCATGCCTGTTCGAGCGTCATTTGTACCCTCAAGCTTTGCTTGGTGTTGGGCGTCTTATTGTCTCTCCGTCTCGGGGAGACTCGCCTCAAAACAATTGGCAGCCGGCCTACTGGTTTCGGAGCGCAGCACAAATTTGCGCTTGCAATCAGCCAAGGGCGGCATCCATCAAGCCTTTTTTCATCCACATTTTGACCTCGGATCAGGTAGGGATACCCGCT
>ver_0232
AACGCACATTGCGCCCACTGGTATTCCGGTGGGCACGCCTGTCCGAGCGCCATTACACCCCCCAAGCTCTGCTTGATGTTGGGCGATGCCTAGGCACGCCCCAAACTCCTGGGCGCCTGCCGCCGGCCGCTAGCGTAGCAAATCTACTCGCTCGCGTGTCCGTCGGGAGGCCGCCCCTGAACCTTACTTTCTAGTTTGGCCTCGGATCAGGCGGGGATACCCGCTGAACTTAAGCATATCAATAAGCGC
>col_0223
AACGCACATTGCGCCCGCCAGCATTCTGGCGGGCATGCCTGTTCGAGCGTCATTTCAACCCTCAAGCTCTGCTTGGTGTTGGGGCCCTACGGTTGACGTAGGCCCTTAAAGGTAGTGGCGGACCCTCTCGGAGCCTCCTTTGCGTAGTAACTAACGTCTCGCATTGGGATTCGAAGGGACTCTTGCCGTAAAACCCCCCAATTTTTTAATGGTTGACCTCGGATCAGGTAGGAATACCCGCTGAACTTA
>muc_0113
AACGCATCTTGCACTCATTGGTATTCCAATGAGTACGCCTGTTTCAGTATCAAAAACACCCCACATTCAAATCTTTTTTTGAATGGAACTTGGAGTTACAGTTTTACGACCGTACTCTTTAATTATATTAGGCCTGATCTTGTTTAGACTGCCTGAACTTTTTTTTAATATAAAGGAAAGTTTTGACAAAATAAACTGTGCTGGGGCCTTTAAACAATCTTTCTTAAACTTGATCTGAAATCAGGCGGG
>tri_0218
AACGCACATTGCGCCCGCCAGTATTCTGGCGGGCATGCCTGTCCGAGCGTCATTTCAACCCTCGAACCCCTCCGGGGGATCGGCGTTGGGGATCGGGACCCCTCACCGGGTGCCGGCCCTGAAATACAGTGGCGGTCTCGCCGCAGCCTCTCCTGCGCAGTAGTTTGCACAACTCGCACCGGGAGCGCGGCGCGTCCACGTCCGTAAAACACCCAACTTCTGAAATGTTGACCTCGGATCAGGTAGGA
>tol_0289
AACGCACATTGCGCCCGCCAGCATTCTGGCGGGCATGCCTGTCCGAGCGTCATTTCAACCCTCAGGGCCCCCCTTCGCGGGGGTGGACCTGGTGTTGGGGGCCGGCCGCCCTGCGCGCGCCGCCCCCGAAATGCAGTGGCGACCTCGCCGCAGCCTCCCCTGCGTAGTAGCACAACCTCGCACCGGAGCGCGGAGACGGTCACGCCGTAAAACGCCCAACTTTCAAGAGTTGACCTCGGATCAGGTAG
>alt_1239
AAGTCGTAACAAGGTCTCCGTAGGTGAACCTGCGGAGGGATCATTACACAATATGAAGGCGGGCTGGACACCTCCAGCCGGGCACTGCTTCACGGCGTGCGCGGCTGGGGCCGGCCCTGCTGAATTATTCACCCGTGTCTTTTGCGTACTTCTTGTTTCCTGGGTGGGCTCGCCCGCCATCAGGACCAACCATAAACCTTTTTGTAATAGCAATCAGCGTCAGTAACAACGTAATTAATTACAAC
>fus_0983
AACGCACATTGCGCCCGCCAGTATTCTGGCGGGCATGCCTGTTCGAGCGTCATTTCAACCCTCAAGCACAGCTTGGTGTTGGGACTCGCGTTAATTCGCGTTCCTCAAATTGATTGGCGGTCACGTCGAGCTTCCATAGCGTAGTAGTAAAACCCTCGTTACTGGTAATCGTCGCGGCCACGCCGTTAAACCCCAACTTCTGAATGTTGACCTCGGATCAGGTAGGAATACCCGCTGAACTTAAGCAT
>asp_0917
AACGCACATTGCGCCCCCTGGTATTCCGGGGGGCATGCCTGTCCGAGCGTCATTGCTGCCCTCAAGCCCGGCTTGTGTGTTGGGCCCTCGTCCCCCGGCTCCCGGGGGACGGGCCCGAAAGGCAGCGGCGGCACCGCGTCCGGTCCTCGAGCGTATGGGGCTTCGTCTTCCGCTCCGTAGGCCCGGCCGGCGCCCGCCGACGCATTTATTTGCAACTTGttttttttttCCAGGTTGACCTCGGATCAG
>ste_0804
AACGCACATTGCGCCCTTTGGTATTCCAAAGGGCATGCCTGTTCGAGCGTCATTTGTACCCTCAAGCTTTGCTTGGTGTTGGGCGTCTTGTCTCTCACGAGACTCGCCTTAAAATCATTGGCAGCCGACCTACTGGTTTCGGAGCGCAGCACAATTCTTGCACTTTGAATCAGCCTTGGTTGAGCATCCATCAAGACCCTAttttttttAACTTTTGACCTCGGATCAGGTAGGGATACCCGCTGAACT
