# Supplementary material for: Synergistic and Offset Effects of Fungal Species Combinations on Plant Performance
Source: Front Microbiol. 2021 Sep 13;12:713180. doi: 10.3389/fmicb.2021.713180 (PMC8478078; doi:10.3389/fmicb.2021.713180)
Supplement: Supplementary file 1 [file Data_Sheet_1.zip › Data_Sheet/Suppl.Data_S2.xlsx]

## Sheet: Suppl.Data_S2
Experiment_ID	Treatment	Treatment.Type	Replicate_ID	Isolate.1	Isolate.2	Shoot.Dry.Weight	Leaf.Number	SPAD	SG.Shoot.Dry.Weight	SG.Leaf.Number	SG.SPAD
H50	control	control	1	control	control	NA	5	38.6	NA	1.02353	0.546169
H50	control	control	2	control	control	243	5	37	1.62217	1.02353	-0.120732
H50	control	control	3	control	control	177	5	33.8	0.667954	1.02353	-1.45453
H50	control	control	4	control	control	156	NA	43	0.364338	NA	2.38015
H50	control	control	5	control	control	NA	NA	NA	NA	NA	NA
H50	control	control	6	control	control	154	NA	38.8	0.335423	NA	0.629531
H50	control	control	7	control	control	26	NA	NA	-1.51519	NA	NA
H50	control	control	8	control	control	16	NA	36.4	-1.65976	NA	-0.37082
H50	control	control	9	control	control	NA	5	37.3	NA	1.02353	0.00431186
H50	control	control	10	control	control	142	NA	36.8	0.161928	NA	-0.204095
H50	control	control	11	control	control	131	NA	35.5	0.00289157	NA	-0.745951
H50	control	control	12	control	control	NA	4	32.3	NA	-0.511766	-2.07975
H50	control	control	13	control	control	25	NA	37.7	-1.52964	NA	0.171037
H50	control	control	14	control	control	263	NA	40.7	1.91133	NA	1.42148
H50	control	control	15	control	control	NA	4	39.6	NA	-0.511766	0.962981
H50	control	control	16	control	control	151	3	36.1	0.292049	-2.04707	-0.495864
H50	control	control	17	control	control	137	NA	34.8	0.0896388	NA	-1.03772
H50	control	control	18	control	control	33	NA	35.1	-1.41398	NA	-0.912676
H50	control	control	19	control	control	12	NA	37.4	-1.7176	NA	0.0459931
H50	control	control	20	control	control	151	NA	39.2	0.292049	NA	0.796256
H50	control	control	21	control	control	171	NA	33.2	0.581207	NA	-1.70462
H50	control	control	22	control	control	NA	NA	NA	NA	NA	NA
H50	control	control	23	control	control	91	4	34.6	-0.575423	-0.511766	-1.12108
H50	control	control	24	control	control	NA	NA	NA	NA	NA	NA
H50	control	control	25	control	control	107	4	38.2	-0.344097	-0.511766	0.379443
H50	control	control	26	control	control	195	4	38.7	0.928195	-0.511766	0.58785
H50	control	control	27	control	control	116	NA	36	-0.213977	NA	-0.537545
H50	control	control	28	control	control	218	NA	40	1.26073	NA	1.12971
H50	control	control	29	control	control	91	4	36.2	-0.575423	-0.511766	-0.454182
H50	control	control	30	control	control	146	NA	38.1	0.21976	NA	0.337762
H50	control	control	31	control	control	193	NA	38.1	0.89928	NA	0.337762
H50	control	control	32	control	control	125	NA	37.5	-0.0838557	NA	0.0876744
H50	control	control	33	control	control	NA	5	40.7	NA	1.02353	1.42148
H50	control	control	34	control	control	NA	NA	NA	NA	NA	NA
H50	control	control	35	control	control	NA	NA	NA	NA	NA	NA
H50	cur_0077	single	1	cur_0077	cur_0077	NA	5	38.5	NA	1.02353	0.504487
H50	cur_0077	single	2	cur_0077	cur_0077	515	NA	46.6	5.55471	NA	3.88067
H50	cur_0077	single	3	cur_0077	cur_0077	600	NA	44.6	6.78363	NA	3.04705
H50	cur_0077	single	4	cur_0077	cur_0077	NA	5	47	NA	1.02353	4.0474
H50	cur_0077	single	5	cur_0077	cur_0077	273	NA	42	2.05591	NA	1.96333
H50	cur_0077	single	6	cur_0077	cur_0077	304	NA	41.4	2.5041	NA	1.71324
H50	cur_0077	single	7	cur_0077	cur_0077	292	NA	NA	2.33061	NA	NA
H50	cur_0077	single	8	cur_0077	cur_0077	216	NA	38.3	1.23181	NA	0.421125
H50	cur_0077	single	9	cur_0077	cur_0077	NA	NA	NA	NA	NA	NA
H50	cur_0077	single	10	cur_0077	cur_0077	148	NA	46.1	0.248675	NA	3.67226
H50	cur_0077	single	11	cur_0077	cur_0077	NA	NA	NA	NA	NA	NA
H50	cur_0077	single	12	cur_0077	cur_0077	NA	NA	NA	NA	NA	NA
H50	cur_0077	single	13	cur_0077	cur_0077	409	5	40.1	4.02218	1.02353	1.17139
H50	cur_0077	single	14	cur_0077	cur_0077	NA	NA	36.5	NA	NA	-0.329138
H50	cur_0077	single	15	cur_0077	cur_0077	NA	NA	NA	NA	NA	NA
H50	cur_0077	single	16	cur_0077	cur_0077	382	NA	41.7	3.63182	NA	1.83829
H50	cur_0077	single	17	cur_0077	cur_0077	NA	5	39.3	NA	1.02353	0.837938
H50	cur_0077	single	18	cur_0077	cur_0077	NA	NA	NA	NA	NA	NA
H50	cur_0077	single	19	cur_0077	cur_0077	NA	NA	NA	NA	NA	NA
H50	cur_0077	single	20	cur_0077	cur_0077	NA	5	40.5	NA	1.02353	1.33811
H50	cur_0077	single	21	cur_0077	cur_0077	460	5	41.7	4.75953	1.02353	1.83829
H50	cur_0077	single	22	cur_0077	cur_0077	336	NA	43.7	2.96676	NA	2.67191
H50	cur_0077	single	23	cur_0077	cur_0077	NA	NA	NA	NA	NA	NA
H50	cur_0077	single	24	cur_0077	cur_0077	378	NA	47.7	3.57399	NA	4.33917
H50	cur_0077	single	25	cur_0077	cur_0077	NA	NA	NA	NA	NA	NA
H50	cur_0077	single	26	cur_0077	cur_0077	338	NA	40.8	2.99567	NA	1.46316
H50	cur_0077	single	27	cur_0077	cur_0077	346	5	42.2	3.11133	1.02353	2.04669
H50	cur_0077	single	28	cur_0077	cur_0077	NA	NA	NA	NA	NA	NA
H50	cur_0077	single	29	cur_0077	cur_0077	427	NA	44.8	4.28242	NA	3.13041
H50	cur_0077	single	30	cur_0077	cur_0077	417	6	41.5	4.13784	2.55883	1.75493
H50	cur_0077	single	31	cur_0077	cur_0077	383	5	45.3	3.64628	1.02353	3.33881
H50	cur_0077	single	32	cur_0077	cur_0077	305	NA	43.2	2.51856	NA	2.46351
H50	cur_0077	single	33	cur_0077	cur_0077	302	NA	44.3	2.47519	NA	2.922
H50	cur_0077	single	34	cur_0077	cur_0077	430	NA	43.2	4.3258	NA	2.46351
H50	cur_0077	single	35	cur_0077	cur_0077	339	NA	50	3.01013	NA	5.29783
H50	fus_0983	single	1	fus_0983	fus_0983	330	NA	44.9	2.88001	NA	3.17209
H50	fus_0983	single	2	fus_0983	fus_0983	NA	5	42.3	NA	1.02353	2.08838
H50	fus_0983	single	3	fus_0983	fus_0983	75	NA	41	-0.806749	NA	1.54652
H50	fus_0983	single	4	fus_0983	fus_0983	247	NA	42.1	1.68	NA	2.00501
H50	fus_0983	single	5	fus_0983	fus_0983	139	4	38.7	0.118555	-0.511766	0.58785
H50	fus_0983	single	6	fus_0983	fus_0983	193	NA	39.1	0.89928	NA	0.754575
H50	fus_0983	single	7	fus_0983	fus_0983	112	NA	NA	-0.271808	NA	NA
H50	fus_0983	single	8	fus_0983	fus_0983	60	4	45.2	-1.02362	-0.511766	3.29713
H50	fus_0983	single	9	fus_0983	fus_0983	6	NA	NA	-1.80434	NA	NA
H50	fus_0983	single	10	fus_0983	fus_0983	NA	NA	NA	NA	NA	NA
H50	fus_0983	single	11	fus_0983	fus_0983	33	NA	41.5	-1.41398	NA	1.75493
H50	fus_0983	single	12	fus_0983	fus_0983	178	4	43.1	0.682412	-0.511766	2.42183
H50	fus_0983	single	13	fus_0983	fus_0983	NA	NA	NA	NA	NA	NA
H50	fus_0983	single	14	fus_0983	fus_0983	126	NA	51.7	-0.0693978	NA	6.00642
H50	fus_0983	single	15	fus_0983	fus_0983	190	NA	40.4	0.855906	NA	1.29643
H50	fus_0983	single	16	fus_0983	fus_0983	NA	NA	NA	NA	NA	NA
H50	fus_0983	single	17	fus_0983	fus_0983	177	5	44.2	0.667954	1.02353	2.88032
H50	fus_0983	single	18	fus_0983	fus_0983	NA	NA	NA	NA	NA	NA
H50	fus_0983	single	19	fus_0983	fus_0983	61	NA	41.4	-1.00916	NA	1.71324
H50	fus_0983	single	20	fus_0983	fus_0983	NA	5	40.6	NA	1.02353	1.37979
H50	fus_0983	single	21	fus_0983	fus_0983	162	NA	35.9	0.451086	NA	-0.579226
H50	fus_0983	single	22	fus_0983	fus_0983	NA	NA	NA	NA	NA	NA
H50	fus_0983	single	23	fus_0983	fus_0983	26	NA	42.5	-1.51519	NA	2.17174
H50	fus_0983	single	24	fus_0983	fus_0983	111	NA	NA	-0.286266	NA	NA
H50	fus_0983	single	25	fus_0983	fus_0983	117	NA	32.8	-0.199519	NA	-1.87135
H50	fus_0983	single	26	fus_0983	fus_0983	170	4	43	0.566749	-0.511766	2.38015
H50	fus_0983	single	27	fus_0983	fus_0983	356	NA	46	3.25591	NA	3.63058
H50	fus_0983	single	28	fus_0983	fus_0983	NA	NA	NA	NA	NA	NA
H50	fus_0983	single	29	fus_0983	fus_0983	NA	NA	NA	NA	NA	NA
H50	fus_0983	single	30	fus_0983	fus_0983	NA	5	45.3	NA	1.02353	3.33881
H50	fus_0983	single	31	fus_0983	fus_0983	216	NA	39.9	1.23181	NA	1.08803
H50	fus_0983	single	32	fus_0983	fus_0983	429	5	42.4	4.31134	1.02353	2.13006
H50	fus_0983	single	33	fus_0983	fus_0983	327	NA	40.3	2.83663	NA	1.25475
H50	fus_0983	single	34	fus_0983	fus_0983	233	5	43.8	1.47759	1.02353	2.7136
H50	fus_0983	single	35	fus_0983	fus_0983	182	NA	38.8	0.740243	NA	0.629531
H53	control	control	1	control	control	175	3	39	-0.0319954	-1.01419	-0.644177
H53	control	control	2	control	control	91	3	NA	-1.22271	-1.01419	NA
H53	control	control	3	control	control	274	3	NA	1.37135	-1.01419	NA
H53	control	control	4	control	control	205	3	39.2	0.39326	-1.01419	-0.577767
H53	control	control	5	control	control	342	4	NA	2.33526	0.957841	NA
H53	control	control	6	control	control	79	3	NA	-1.39281	-1.01419	NA
H53	control	control	7	control	control	152	4	37.7	-0.358024	0.957841	-1.07584
H53	control	control	8	control	control	212	4	NA	0.492486	0.957841	NA
H53	control	control	9	control	control	205	4	NA	0.39326	0.957841	NA
H53	control	control	10	control	control	156	3	45.3	-0.301324	-1.01419	1.44774
H53	control	control	11	control	control	272	4	NA	1.343	0.957841	NA
H53	control	control	12	control	control	287	4	NA	1.55562	0.957841	NA
H53	control	control	13	control	control	188	4	43.5	0.152282	0.957841	0.850047
H53	control	control	14	control	control	215	3	NA	0.535011	-1.01419	NA
H53	control	control	15	control	control	267	4	36.7	1.27212	0.957841	-1.40789
H53	control	control	16	control	control	277	4	37.6	1.41387	0.957841	-1.10905
H53	control	control	17	control	control	77	3	NA	-1.42116	-1.01419	NA
H53	control	control	18	control	control	208	4	NA	0.435785	0.957841	NA
H53	control	control	19	control	control	195	3	44.9	0.251508	-1.01419	1.31492
H53	control	control	20	control	control	178	4	NA	0.0105301	0.957841	NA
H53	control	control	21	control	control	255	4	NA	1.10202	0.957841	NA
H53	control	control	22	control	control	179	4	41	0.0247053	0.957841	0.019923
H53	control	control	23	control	control	181	4	NA	0.0530556	0.957841	NA
H53	control	control	24	control	control	191	4	40.5	0.194807	0.957841	-0.146102
H53	control	control	25	control	control	205	3	40.2	0.39326	-1.01419	-0.245717
H53	control	control	26	control	control	88	3	42.2	-1.26523	-1.01419	0.418383
H53	control	control	27	control	control	113	3	NA	-0.910856	-1.01419	NA
H53	control	control	28	control	control	130	3	NA	-0.669878	-1.01419	NA
H53	control	control	29	control	control	141	4	41.8	-0.513951	0.957841	0.285563
H53	control	control	30	control	control	148	3	NA	-0.414725	-1.01419	NA
H53	control	control	31	control	control	52	3	NA	-1.77554	-1.01419	NA
H53	control	control	32	control	control	82	4	46.3	-1.35029	0.957841	1.77979
H53	control	control	33	control	control	131	3	NA	-0.655703	-1.01419	NA
H53	control	control	34	control	control	173	4	NA	-0.0603457	0.957841	NA
H53	control	control	35	control	control	80	3	38.2	-1.37864	-1.01419	-0.909816
H53	set_0031	single	1	set_0031	set_0031	232	3	37.3	0.775989	-1.01419	-1.20866
H53	set_0031	single	2	set_0031	set_0031	204	3	NA	0.379084	-1.01419	NA
H53	set_0031	single	3	set_0031	set_0031	215	4	NA	0.535011	0.957841	NA
H53	set_0031	single	4	set_0031	set_0031	341	4	40.2	2.32108	0.957841	-0.245717
H53	set_0031	single	5	set_0031	set_0031	219	4	NA	0.591712	0.957841	NA
H53	set_0031	single	6	set_0031	set_0031	60	2	NA	-1.66214	-2.98621	NA
H53	set_0031	single	7	set_0031	set_0031	251	4	36.3	1.04532	0.957841	-1.54071
H53	set_0031	single	8	set_0031	set_0031	205	4	NA	0.39326	0.957841	NA
H53	set_0031	single	9	set_0031	set_0031	158	4	NA	-0.272973	0.957841	NA
H53	set_0031	single	10	set_0031	set_0031	242	3	31.3	0.917741	-1.01419	-3.20096
H53	set_0031	single	11	set_0031	set_0031	356	4	NA	2.53371	0.957841	NA
H53	set_0031	single	12	set_0031	set_0031	173	4	NA	-0.0603457	0.957841	NA
H53	set_0031	single	13	set_0031	set_0031	163	4	36	-0.202097	0.957841	-1.64033
H53	set_0031	single	14	set_0031	set_0031	228	3	NA	0.719288	-1.01419	NA
H53	set_0031	single	15	set_0031	set_0031	247	3	38.4	0.988617	-1.01419	-0.843406
H53	set_0031	single	16	set_0031	set_0031	328	4	NA	2.1368	0.957841	NA
H53	set_0031	single	17	set_0031	set_0031	231	4	39	0.761814	0.957841	-0.644177
H53	set_0031	single	18	set_0031	set_0031	231	4	NA	0.761814	0.957841	NA
H53	set_0031	single	19	set_0031	set_0031	324	4	37.4	2.0801	0.957841	-1.17546
H53	set_0031	single	20	set_0031	set_0031	242	4	NA	0.917741	0.957841	NA
H53	set_0031	single	21	set_0031	set_0031	353	4	NA	2.49118	0.957841	NA
H53	set_0031	single	22	set_0031	set_0031	162	3	32.9	-0.216273	-1.01419	-2.66968
H53	set_0031	single	23	set_0031	set_0031	191	3	NA	0.194807	-1.01419	NA
H53	set_0031	single	24	set_0031	set_0031	186	4	37	0.123931	0.957841	-1.30828
H53	set_0031	single	25	set_0031	set_0031	200	4	31.7	0.322384	0.957841	-3.06814
H53	set_0031	single	26	set_0031	set_0031	135	3	33.8	-0.599002	-1.01419	-2.37084
H53	set_0031	single	27	set_0031	set_0031	193	3	NA	0.223158	-1.01419	NA
H53	set_0031	single	28	set_0031	set_0031	182	4	NA	0.0672308	0.957841	NA
H53	set_0031	single	29	set_0031	set_0031	263	4	36.2	1.21542	0.957841	-1.57392
H53	set_0031	single	30	set_0031	set_0031	374	4	NA	2.78886	0.957841	NA
H53	set_0031	single	31	set_0031	set_0031	122	NA	NA	-0.783279	NA	NA
H53	set_0031	single	32	set_0031	set_0031	261	4	32.5	1.18707	0.957841	-2.8025
H53	set_0031	single	33	set_0031	set_0031	133	4	NA	-0.627352	0.957841	NA
H53	set_0031	single	34	set_0031	set_0031	151	3	NA	-0.372199	-1.01419	NA
H53	set_0031	single	35	set_0031	set_0031	177	3	33.6	-0.00364504	-1.01419	-2.43725
H53	muc_0113	single	1	muc_0113	muc_0113	156	3	39.2	-0.301324	-1.01419	-0.577767
H53	muc_0113	single	2	muc_0113	muc_0113	135	4	NA	-0.599002	0.957841	NA
H53	muc_0113	single	3	muc_0113	muc_0113	249	4	NA	1.01697	0.957841	NA
H53	muc_0113	single	4	muc_0113	muc_0113	215	3	45.2	0.535011	-1.01419	1.41453
H53	muc_0113	single	5	muc_0113	muc_0113	156	3	NA	-0.301324	-1.01419	NA
H53	muc_0113	single	6	muc_0113	muc_0113	206	4	NA	0.407435	0.957841	NA
H53	muc_0113	single	7	muc_0113	muc_0113	178	3	36.8	0.0105301	-1.01419	-1.37469
H53	muc_0113	single	8	muc_0113	muc_0113	294	3	NA	1.65485	-1.01419	NA
H53	muc_0113	single	9	muc_0113	muc_0113	308	4	NA	1.8533	0.957841	NA
H53	muc_0113	single	10	muc_0113	muc_0113	69	3	37.1	-1.53456	-1.01419	-1.27507
H53	muc_0113	single	11	muc_0113	muc_0113	223	3	NA	0.648413	-1.01419	NA
H53	muc_0113	single	12	muc_0113	muc_0113	368	4	NA	2.70381	0.957841	NA
H53	muc_0113	single	13	muc_0113	muc_0113	180	3	38.5	0.0388805	-1.01419	-0.810201
H53	muc_0113	single	14	muc_0113	muc_0113	293	4	NA	1.64067	0.957841	NA
H53	muc_0113	single	15	muc_0113	muc_0113	296	4	42.3	1.6832	0.957841	0.451588
H53	muc_0113	single	16	muc_0113	muc_0113	192	3	37.9	0.208982	-1.01419	-1.00943
H53	muc_0113	single	17	muc_0113	muc_0113	142	4	NA	-0.499776	0.957841	NA
H53	muc_0113	single	18	muc_0113	muc_0113	160	4	NA	-0.244623	0.957841	NA
H53	muc_0113	single	19	muc_0113	muc_0113	233	4	34.6	0.790164	0.957841	-2.1052
H53	muc_0113	single	20	muc_0113	muc_0113	92	4	NA	-1.20853	0.957841	NA
H53	muc_0113	single	21	muc_0113	muc_0113	273	4	NA	1.35717	0.957841	NA
H53	muc_0113	single	22	muc_0113	muc_0113	169	4	34.9	-0.117046	0.957841	-2.00558
H53	muc_0113	single	23	muc_0113	muc_0113	243	4	NA	0.931916	0.957841	NA
H53	muc_0113	single	24	muc_0113	muc_0113	254	3	37.9	1.08784	-1.01419	-1.00943
H53	muc_0113	single	25	muc_0113	muc_0113	298	4	37.1	1.71155	0.957841	-1.27507
H53	muc_0113	single	26	muc_0113	muc_0113	205	5	38.6	0.39326	2.92987	-0.776996
H53	muc_0113	single	27	muc_0113	muc_0113	220	4	NA	0.605887	0.957841	NA
H53	muc_0113	single	28	muc_0113	muc_0113	321	5	NA	2.03758	2.92987	NA
H53	muc_0113	single	29	muc_0113	muc_0113	272	4	37.8	1.343	0.957841	-1.04264
H53	muc_0113	single	30	muc_0113	muc_0113	93	3	NA	-1.19436	-1.01419	NA
H53	muc_0113	single	31	muc_0113	muc_0113	117	4	NA	-0.854155	0.957841	NA
H53	muc_0113	single	32	muc_0113	muc_0113	173	4	40.2	-0.0603457	0.957841	-0.245717
H53	muc_0113	single	33	muc_0113	muc_0113	153	4	NA	-0.343849	0.957841	NA
H53	muc_0113	single	34	muc_0113	muc_0113	318	4	NA	1.99505	0.957841	NA
H53	muc_0113	single	35	muc_0113	muc_0113	206	4	38.2	0.407435	0.957841	-0.909816
H53	col_0223	single	1	col_0223	col_0223	172	4	41.1	-0.0745209	0.957841	0.053128
H53	col_0223	single	2	col_0223	col_0223	107	4	NA	-0.995907	0.957841	NA
H53	col_0223	single	3	col_0223	col_0223	31	3	NA	-2.07322	-1.01419	NA
H53	col_0223	single	4	col_0223	col_0223	133	3	38.3	-0.627352	-1.01419	-0.876611
H53	col_0223	single	5	col_0223	col_0223	49	3	NA	-1.81807	-1.01419	NA
H53	col_0223	single	6	col_0223	col_0223	9	1	NA	-2.38507	-4.95824	NA
H53	col_0223	single	7	col_0223	col_0223	212	4	34.8	0.492486	0.957841	-2.03879
H53	col_0223	single	8	col_0223	col_0223	261	4	NA	1.18707	0.957841	NA
H53	col_0223	single	9	col_0223	col_0223	155	4	NA	-0.315499	0.957841	NA
H53	col_0223	single	10	col_0223	col_0223	145	4	42.3	-0.45725	0.957841	0.451588
H53	col_0223	single	11	col_0223	col_0223	260	4	NA	1.17289	0.957841	NA
H53	col_0223	single	12	col_0223	col_0223	174	4	NA	-0.0461705	0.957841	NA
H53	col_0223	single	13	col_0223	col_0223	368	4	39.4	2.70381	0.957841	-0.511357
H53	col_0223	single	14	col_0223	col_0223	395	4	NA	3.08654	0.957841	NA
H53	col_0223	single	15	col_0223	col_0223	338	4	37.9	2.27856	0.957841	-1.00943
H53	col_0223	single	16	col_0223	col_0223	194	4	42.1	0.237333	0.957841	0.385178
H53	col_0223	single	17	col_0223	col_0223	286	3	NA	1.54145	-1.01419	NA
H53	col_0223	single	18	col_0223	col_0223	315	4	NA	1.95253	0.957841	NA
H53	col_0223	single	19	col_0223	col_0223	234	4	38	0.804339	0.957841	-0.976226
H53	col_0223	single	20	col_0223	col_0223	273	5	NA	1.35717	2.92987	NA
H53	col_0223	single	21	col_0223	col_0223	78	4	NA	-1.40699	0.957841	NA
H53	col_0223	single	22	col_0223	col_0223	125	4	34.8	-0.740754	0.957841	-2.03879
H53	col_0223	single	23	col_0223	col_0223	236	4	NA	0.83269	0.957841	NA
H53	col_0223	single	24	col_0223	col_0223	338	4	39.5	2.27856	0.957841	-0.478152
H53	col_0223	single	25	col_0223	col_0223	171	4	41.2	-0.088696	0.957841	0.0863329
H53	col_0223	single	26	col_0223	col_0223	112	3	40.1	-0.925031	-1.01419	-0.278922
H53	col_0223	single	27	col_0223	col_0223	271	4	NA	1.32882	0.957841	NA
H53	col_0223	single	28	col_0223	col_0223	251	4	NA	1.04532	0.957841	NA
H53	col_0223	single	29	col_0223	col_0223	307	4	34.7	1.83913	0.957841	-2.07199
H53	col_0223	single	30	col_0223	col_0223	126	3	NA	-0.726578	-1.01419	NA
H53	col_0223	single	31	col_0223	col_0223	221	4	NA	0.620062	0.957841	NA
H53	col_0223	single	32	col_0223	col_0223	198	4	37.1	0.294033	0.957841	-1.27507
H53	col_0223	single	33	col_0223	col_0223	93	3	NA	-1.19436	-1.01419	NA
H53	col_0223	single	34	col_0223	col_0223	NA	NA	NA	NA	NA	NA
H53	col_0223	single	35	col_0223	col_0223	121	3	41.9	-0.797454	-1.01419	0.318768
H56	control	control	1	control	control	102	4	33.9	-1.3183	1.07404	-0.53294
H56	control	control	2	control	control	201	4	NA	1.36713	1.07404	NA
H56	control	control	3	control	control	98	4	NA	-1.42681	1.07404	NA
H56	control	control	4	control	control	114	3	28.5	-0.992796	-0.904458	-2.20612
H56	control	control	5	control	control	147	4	NA	-0.0976521	1.07404	NA
H56	control	control	6	control	control	164	3	NA	0.363483	-0.904458	NA
H56	control	control	7	control	control	125	3	35.4	-0.694415	-0.904458	-0.0681667
H56	control	control	8	control	control	190	4	NA	1.06875	1.07404	NA
H56	control	control	9	control	control	143	3	NA	-0.206154	-0.904458	NA
H56	control	control	10	control	control	175	3	38.2	0.661864	-0.904458	0.799409
H56	control	control	11	control	control	233	4	NA	2.23515	1.07404	NA
H56	control	control	12	control	control	188	4	NA	1.0145	1.07404	NA
H56	control	control	13	control	control	132	4	36	-0.504536	1.07404	0.117742
H56	control	control	14	control	control	171	3	NA	0.553362	-0.904458	NA
H56	control	control	15	control	control	72	3	38.2	-2.13207	-0.904458	0.799409
H56	control	control	16	control	control	133	4	32.9	-0.47741	1.07404	-0.842788
H56	control	control	17	control	control	149	3	NA	-0.0434009	-0.904458	NA
H56	control	control	18	control	control	194	3	NA	1.17725	-0.904458	NA
H56	control	control	19	control	control	142	4	35	-0.23328	1.07404	-0.192106
H56	control	control	20	control	control	134	4	NA	-0.450285	1.07404	NA
H56	control	control	21	control	control	132	3	NA	-0.504536	-0.904458	NA
H56	control	control	22	control	control	230	4	32.2	2.15377	1.07404	-1.05968
H56	control	control	23	control	control	165	3	NA	0.390608	-0.904458	NA
H56	control	control	24	control	control	127	3	40.8	-0.640164	-0.904458	1.60502
H56	control	control	25	control	control	111	4	37.1	-1.07417	1.07404	0.458576
H56	control	control	26	control	control	116	3	33.3	-0.938545	-0.904458	-0.718849
H56	control	control	27	control	control	123	4	NA	-0.748666	1.07404	NA
H56	control	control	28	control	control	152	3	NA	0.0379758	-0.904458	NA
H56	control	control	29	control	control	135	3	40.5	-0.423159	-0.904458	1.51206
H56	control	control	30	control	control	183	4	NA	0.878869	1.07404	NA
H56	control	control	31	control	control	108	3	NA	-1.15555	-0.904458	NA
H56	control	control	32	control	control	154	3	35.7	0.092227	-0.904458	0.0247879
H56	control	control	33	control	control	172	3	NA	0.580487	-0.904458	NA
H56	control	control	34	control	control	163	3	NA	0.336357	-0.904458	NA
H56	control	control	35	control	control	193	4	36.6	1.15012	1.07404	0.303652
H56	pho_0052	single	1	pho_0052	pho_0052	204	4	33	1.44851	1.07404	-0.811803
H56	pho_0052	single	2	pho_0052	pho_0052	228	4	NA	2.09952	1.07404	NA
H56	pho_0052	single	3	pho_0052	pho_0052	115	4	NA	-0.965671	1.07404	NA
H56	pho_0052	single	4	pho_0052	pho_0052	226	4	40.8	2.04527	1.07404	1.60502
H56	pho_0052	single	5	pho_0052	pho_0052	208	5	NA	1.55701	3.05255	NA
H56	pho_0052	single	6	pho_0052	pho_0052	162	4	NA	0.309232	1.07404	NA
H56	pho_0052	single	7	pho_0052	pho_0052	285	4	39	3.64568	1.07404	1.04729
H56	pho_0052	single	8	pho_0052	pho_0052	83	4	NA	-1.83369	1.07404	NA
H56	pho_0052	single	9	pho_0052	pho_0052	198	4	NA	1.28575	1.07404	NA
H56	pho_0052	single	10	pho_0052	pho_0052	245	4	38.5	2.56065	1.07404	0.892364
H56	pho_0052	single	11	pho_0052	pho_0052	224	4	NA	1.99102	1.07404	NA
H56	pho_0052	single	12	pho_0052	pho_0052	211	3	NA	1.63838	-0.904458	NA
H56	pho_0052	single	13	pho_0052	pho_0052	221	4	34.8	1.90964	1.07404	-0.254076
H56	pho_0052	single	14	pho_0052	pho_0052	278	4	NA	3.4558	1.07404	NA
H56	pho_0052	single	15	pho_0052	pho_0052	269	4	35.8	3.21167	1.07404	0.0557727
H56	pho_0052	single	16	pho_0052	pho_0052	343	6	37.6	5.21896	5.03105	0.6135
H56	pho_0052	single	17	pho_0052	pho_0052	178	4	NA	0.743241	1.07404	NA
H56	pho_0052	single	18	pho_0052	pho_0052	195	4	NA	1.20438	1.07404	NA
H56	pho_0052	single	19	pho_0052	pho_0052	246	4	36.3	2.58778	1.07404	0.210697
H56	pho_0052	single	20	pho_0052	pho_0052	238	5	NA	2.37078	3.05255	NA
H56	pho_0052	single	21	pho_0052	pho_0052	269	4	NA	3.21167	1.07404	NA
H56	pho_0052	single	22	pho_0052	pho_0052	188	3	34.6	1.0145	-0.904458	-0.316046
H56	pho_0052	single	23	pho_0052	pho_0052	184	4	NA	0.905994	1.07404	NA
H56	pho_0052	single	24	pho_0052	pho_0052	387	5	38	6.41249	3.05255	0.73744
H56	pho_0052	single	25	pho_0052	pho_0052	162	4	36.3	0.309232	1.07404	0.210697
H56	pho_0052	single	26	pho_0052	pho_0052	253	3	34.7	2.77766	-0.904458	-0.285061
H56	pho_0052	single	27	pho_0052	pho_0052	268	NA	NA	3.18454	NA	NA
H56	pho_0052	single	28	pho_0052	pho_0052	345	5	NA	5.27321	3.05255	NA
H56	pho_0052	single	29	pho_0052	pho_0052	574	5	42.7	11.485	3.05255	2.19373
H56	pho_0052	single	30	pho_0052	pho_0052	166	4	NA	0.417734	1.07404	NA
H56	pho_0052	single	31	pho_0052	pho_0052	168	4	NA	0.471985	1.07404	NA
H56	pho_0052	single	32	pho_0052	pho_0052	331	5	37.8	4.89345	3.05255	0.67547
H56	pho_0052	single	33	pho_0052	pho_0052	311	5	NA	4.35094	3.05255	NA
H56	pho_0052	single	34	pho_0052	pho_0052	427	4	NA	7.49751	1.07404	NA
H56	pho_0052	single	35	pho_0052	pho_0052	525	5	43.5	10.1558	3.05255	2.44161
H56	ver_0232	single	1	ver_0232	ver_0232	591	6	40.5	11.9461	5.03105	1.51206
H56	ver_0232	single	2	ver_0232	ver_0232	452	NA	NA	8.17565	NA	NA
H56	ver_0232	single	3	ver_0232	ver_0232	437	4	NA	7.76877	1.07404	NA
H56	ver_0232	single	4	ver_0232	ver_0232	659	5	38.5	13.7906	3.05255	0.892364
H56	ver_0232	single	5	ver_0232	ver_0232	600	4	NA	12.1902	1.07404	NA
H56	ver_0232	single	6	ver_0232	ver_0232	493	5	NA	9.2878	3.05255	NA
H56	ver_0232	single	7	ver_0232	ver_0232	474	5	37.4	8.77241	3.05255	0.55153
H56	ver_0232	single	8	ver_0232	ver_0232	553	5	NA	10.9153	3.05255	NA
H56	ver_0232	single	9	ver_0232	ver_0232	120	4	NA	-0.830043	1.07404	NA
H56	ver_0232	single	10	ver_0232	ver_0232	543	5	39.1	10.6441	3.05255	1.07827
H56	ver_0232	single	11	ver_0232	ver_0232	241	4	NA	2.45215	1.07404	NA
H56	ver_0232	single	12	ver_0232	ver_0232	404	5	NA	6.87362	3.05255	NA
H56	ver_0232	single	13	ver_0232	ver_0232	578	5	37.5	11.5935	3.05255	0.582515
H56	ver_0232	single	14	ver_0232	ver_0232	610	5	NA	12.4615	3.05255	NA
H56	ver_0232	single	15	ver_0232	ver_0232	373	5	34.8	6.03273	3.05255	-0.254076
H56	ver_0232	single	16	ver_0232	ver_0232	212	3	34.9	1.66551	-0.904458	-0.223091
H56	ver_0232	single	17	ver_0232	ver_0232	509	5	NA	9.72181	3.05255	NA
H56	ver_0232	single	18	ver_0232	ver_0232	373	4	NA	6.03273	1.07404	NA
H56	ver_0232	single	19	ver_0232	ver_0232	536	5	40.7	10.4542	3.05255	1.57403
H56	ver_0232	single	20	ver_0232	ver_0232	676	7	NA	14.2518	7.00955	NA
H56	ver_0232	single	21	ver_0232	ver_0232	305	3	NA	4.18819	-0.904458	NA
H56	ver_0232	single	22	ver_0232	ver_0232	177	3	34.4	0.716115	-0.904458	-0.378015
H56	ver_0232	single	23	ver_0232	ver_0232	233	4	NA	2.23515	1.07404	NA
H56	ver_0232	single	24	ver_0232	ver_0232	211	4	33	1.63838	1.07404	-0.811803
H56	ver_0232	single	25	ver_0232	ver_0232	229	3	36.1	2.12665	-0.904458	0.148727
H56	ver_0232	single	26	ver_0232	ver_0232	211	4	34.2	1.63838	1.07404	-0.439985
H56	ver_0232	single	27	ver_0232	ver_0232	530	6	NA	10.2914	5.03105	NA
H56	ver_0232	single	28	ver_0232	ver_0232	214	4	NA	1.71976	1.07404	NA
H56	ver_0232	single	29	ver_0232	ver_0232	122	3	28.8	-0.775792	-0.904458	-2.11317
H56	ver_0232	single	30	ver_0232	ver_0232	142	3	NA	-0.23328	-0.904458	NA
H56	ver_0232	single	31	ver_0232	ver_0232	237	4	NA	2.34365	1.07404	NA
H56	ver_0232	single	32	ver_0232	ver_0232	186	3	36.9	0.960245	-0.904458	0.396606
H56	ver_0232	single	33	ver_0232	ver_0232	406	4	NA	6.92787	1.07404	NA
H56	ver_0232	single	34	ver_0232	ver_0232	331	4	NA	4.89345	1.07404	NA
H56	ver_0232	single	35	ver_0232	ver_0232	407	4	35.9	6.955	1.07404	0.0867576
H56	ste_0804	single	1	ste_0804	ste_0804	231	4	40.4	2.1809	1.07404	1.48108
H56	ste_0804	single	2	ste_0804	ste_0804	149	4	NA	-0.0434009	1.07404	NA
H56	ste_0804	single	3	ste_0804	ste_0804	264	4	NA	3.07604	1.07404	NA
H56	ste_0804	single	4	ste_0804	ste_0804	145	4	33.1	-0.151903	1.07404	-0.780818
H56	ste_0804	single	5	ste_0804	ste_0804	214	5	NA	1.71976	3.05255	NA
H56	ste_0804	single	6	ste_0804	ste_0804	346	5	NA	5.30034	3.05255	NA
H56	ste_0804	single	7	ste_0804	ste_0804	462	5	40.6	8.4469	3.05255	1.54305
H56	ste_0804	single	8	ste_0804	ste_0804	278	5	NA	3.4558	3.05255	NA
H56	ste_0804	single	9	ste_0804	ste_0804	310	5	NA	4.32382	3.05255	NA
H56	ste_0804	single	10	ste_0804	ste_0804	474	4	39	8.77241	1.07404	1.04729
H56	ste_0804	single	11	ste_0804	ste_0804	182	3	NA	0.851743	-0.904458	NA
H56	ste_0804	single	12	ste_0804	ste_0804	514	5	NA	9.85743	3.05255	NA
H56	ste_0804	single	13	ste_0804	ste_0804	221	4	34.4	1.90964	1.07404	-0.378015
H56	ste_0804	single	14	ste_0804	ste_0804	325	4	NA	4.7307	1.07404	NA
H56	ste_0804	single	15	ste_0804	ste_0804	435	6	37.6	7.71451	5.03105	0.6135
H56	ste_0804	single	16	ste_0804	ste_0804	232	4	29.8	2.20802	1.07404	-1.80332
H56	ste_0804	single	17	ste_0804	ste_0804	209	4	NA	1.58413	1.07404	NA
H56	ste_0804	single	18	ste_0804	ste_0804	287	4	NA	3.69993	1.07404	NA
H56	ste_0804	single	19	ste_0804	ste_0804	347	5	30.4	5.32746	3.05255	-1.61741
H56	ste_0804	single	20	ste_0804	ste_0804	174	4	NA	0.634739	1.07404	NA
H56	ste_0804	single	21	ste_0804	ste_0804	258	4	NA	2.91329	1.07404	NA
H56	ste_0804	single	22	ste_0804	ste_0804	467	5	31.2	8.58253	3.05255	-1.36953
H56	ste_0804	single	23	ste_0804	ste_0804	218	4	NA	1.82826	1.07404	NA
H56	ste_0804	single	24	ste_0804	ste_0804	168	4	36.4	0.471985	1.07404	0.241682
H56	ste_0804	single	25	ste_0804	ste_0804	199	4	36.1	1.31288	1.07404	0.148727
H56	ste_0804	single	26	ste_0804	ste_0804	227	4	36.4	2.07239	1.07404	0.241682
H56	ste_0804	single	27	ste_0804	ste_0804	294	5	NA	3.88981	3.05255	NA
H56	ste_0804	single	28	ste_0804	ste_0804	198	5	NA	1.28575	3.05255	NA
H56	ste_0804	single	29	ste_0804	ste_0804	461	4	36.9	8.41978	1.07404	0.396606
H56	ste_0804	single	30	ste_0804	ste_0804	411	4	NA	7.0635	1.07404	NA
H56	ste_0804	single	31	ste_0804	ste_0804	423	4	NA	7.38901	1.07404	NA
H56	ste_0804	single	32	ste_0804	ste_0804	546	5	39	10.7255	3.05255	1.04729
H56	ste_0804	single	33	ste_0804	ste_0804	312	4	NA	4.37807	1.07404	NA
H56	ste_0804	single	34	ste_0804	ste_0804	214	4	NA	1.71976	1.07404	NA
H56	ste_0804	single	35	ste_0804	ste_0804	245	5	34.7	2.56065	3.05255	-0.285061
H56	asp_0917	single	1	asp_0917	asp_0917	12	0	NA	-3.75961	-6.83997	NA
H56	asp_0917	single	2	asp_0917	asp_0917	34	0	33.7	-3.16284	-6.83997	-0.594909
H56	asp_0917	single	3	asp_0917	asp_0917	23	0	NA	-3.46122	-6.83997	NA
H56	asp_0917	single	4	asp_0917	asp_0917	27	0	43.3	-3.35272	-6.83997	2.37964
H56	asp_0917	single	5	asp_0917	asp_0917	27	0	NA	-3.35272	-6.83997	NA
H56	asp_0917	single	6	asp_0917	asp_0917	9	0	NA	-3.84098	-6.83997	NA
H56	asp_0917	single	7	asp_0917	asp_0917	14	0	25.5	-3.70535	-6.83997	-3.13567
H56	asp_0917	single	8	asp_0917	asp_0917	1	0	NA	-4.05799	-6.83997	NA
H56	asp_0917	single	9	asp_0917	asp_0917	18	0	NA	-3.59685	-6.83997	NA
H56	asp_0917	single	10	asp_0917	asp_0917	12	0	20.9	-3.75961	-6.83997	-4.56097
H56	asp_0917	single	11	asp_0917	asp_0917	19	0	NA	-3.56973	-6.83997	NA
H56	asp_0917	single	12	asp_0917	asp_0917	14	0	NA	-3.70535	-6.83997	NA
H56	asp_0917	single	13	asp_0917	asp_0917	21	0	44.8	-3.51547	-6.83997	2.84441
H56	asp_0917	single	14	asp_0917	asp_0917	15	0	NA	-3.67823	-6.83997	NA
H56	asp_0917	single	15	asp_0917	asp_0917	11	0	28.9	-3.78673	-6.83997	-2.08218
H56	asp_0917	single	16	asp_0917	asp_0917	26	0	NA	-3.37985	-6.83997	NA
H56	asp_0917	single	17	asp_0917	asp_0917	43	0	51.3	-2.91871	-6.83997	4.85843
H56	asp_0917	single	18	asp_0917	asp_0917	20	0	NA	-3.5426	-6.83997	NA
H56	asp_0917	single	19	asp_0917	asp_0917	8	0	4.5	-3.86811	-6.83997	-9.64249
H56	asp_0917	single	20	asp_0917	asp_0917	9	0	NA	-3.84098	-6.83997	NA
H56	asp_0917	single	21	asp_0917	asp_0917	12	0	NA	-3.75961	-6.83997	NA
H56	asp_0917	single	22	asp_0917	asp_0917	4	0	13.5	-3.97661	-6.83997	-6.85385
H56	asp_0917	single	23	asp_0917	asp_0917	48	1	NA	-2.78308	-4.86146	NA
H56	asp_0917	single	24	asp_0917	asp_0917	11	0	2.4	-3.78673	-6.83997	-10.2932
H56	asp_0917	single	25	asp_0917	asp_0917	32	1	40.1	-3.21709	-4.86146	1.38812
H56	asp_0917	single	26	asp_0917	asp_0917	18	0	26.4	-3.59685	-6.83997	-2.8568
H56	asp_0917	single	27	asp_0917	asp_0917	21	0	NA	-3.51547	-6.83997	NA
H56	asp_0917	single	28	asp_0917	asp_0917	16	0	NA	-3.6511	-6.83997	NA
H56	asp_0917	single	29	asp_0917	asp_0917	8	0	8.2	-3.86811	-6.83997	-8.49605
H56	asp_0917	single	30	asp_0917	asp_0917	5	0	NA	-3.94948	-6.83997	NA
H56	asp_0917	single	31	asp_0917	asp_0917	4	0	NA	-3.97661	-6.83997	NA
H56	asp_0917	single	32	asp_0917	asp_0917	17	0	45.3	-3.62398	-6.83997	2.99933
H56	asp_0917	single	33	asp_0917	asp_0917	17	0	NA	-3.62398	-6.83997	NA
H56	asp_0917	single	34	asp_0917	asp_0917	19	0	NA	-3.56973	-6.83997	NA
H56	asp_0917	single	35	asp_0917	asp_0917	8	0	12.8	-3.86811	-6.83997	-7.07074
H57	control	control	1	control	control	175	4	39.5	-0.646905	0	-0.0315641
H57	control	control	2	control	control	203	4	36.7	-0.0135714	0	-0.978487
H57	control	control	3	control	control	163	4	33	-0.918334	0	-2.22978
H57	control	control	4	control	control	195	4	NA	-0.194524	0	NA
H57	control	control	5	control	control	177	3	43.5	-0.601667	-2.17945	1.32118
H57	control	control	6	control	control	166	4	NA	-0.850477	0	NA
H57	control	control	7	control	control	189	4	40.4	-0.330238	0	0.272804
H57	control	control	8	control	control	328	4	38.5	2.81381	0	-0.369751
H57	control	control	9	control	control	165	4	39.5	-0.873096	0	-0.0315641
H57	control	control	10	control	control	195	4	38	-0.194524	0	-0.538844
H57	control	control	11	control	control	171	3	41	-0.737381	-2.17945	0.475716
H57	control	control	12	control	control	199	4	NA	-0.104048	0	NA
H57	control	control	13	control	control	248	4	37.7	1.00429	0	-0.6403
H57	control	control	14	control	control	285	4	NA	1.84119	0	NA
H57	control	control	15	control	control	258	4	38.1	1.23048	0	-0.505026
H57	control	control	16	control	control	186	4	42.8	-0.398095	0	1.08445
H57	control	control	17	control	control	179	4	38.4	-0.556429	0	-0.40357
H57	control	control	18	control	control	176	4	NA	-0.624286	0	NA
H57	control	control	19	control	control	186	5	44.5	-0.398095	2.17945	1.65937
H57	control	control	20	control	control	228	5	42.3	0.551905	2.17945	0.915359
H57	tri_0218	single	1	tri_0218	tri_0218	151	4	38.4	-1.18976	0	-0.40357
H57	tri_0218	single	2	tri_0218	tri_0218	288	4	37.6	1.90905	0	-0.674119
H57	tri_0218	single	3	tri_0218	tri_0218	269	4	35.4	1.47929	0	-1.41813
H57	tri_0218	single	4	tri_0218	tri_0218	253	5	NA	1.11738	2.17945	NA
H57	tri_0218	single	5	tri_0218	tri_0218	272	4	42.4	1.54714	0	0.949178
H57	tri_0218	single	6	tri_0218	tri_0218	320	4	NA	2.63286	0	NA
H57	tri_0218	single	7	tri_0218	tri_0218	338	4	38.6	3.04	0	-0.335932
H57	tri_0218	single	8	tri_0218	tri_0218	323	5	36.5	2.70072	2.17945	-1.04612
H57	tri_0218	single	9	tri_0218	tri_0218	551	5	34.1	7.85786	2.17945	-1.85777
H57	tri_0218	single	10	tri_0218	tri_0218	475	5	36.5	6.13881	2.17945	-1.04612
H57	tri_0218	single	11	tri_0218	tri_0218	318	5	35.7	2.58762	2.17945	-1.31667
H57	tri_0218	single	12	tri_0218	tri_0218	502	4	NA	6.74953	0	NA
H57	tri_0218	single	13	tri_0218	tri_0218	404	5	35.8	4.53286	2.17945	-1.28286
H57	tri_0218	single	14	tri_0218	tri_0218	482	5	NA	6.29715	2.17945	NA
H57	tri_0218	single	15	tri_0218	tri_0218	571	5	43.5	8.31024	2.17945	1.32118
H57	tri_0218	single	16	tri_0218	tri_0218	349	4	41	3.28881	0	0.475716
H57	tri_0218	single	17	tri_0218	tri_0218	356	5	41.7	3.44714	2.17945	0.712447
H57	tri_0218	single	18	tri_0218	tri_0218	327	5	NA	2.79119	2.17945	NA
H57	tri_0218	single	19	tri_0218	tri_0218	360	4	33.3	3.53762	0	-2.12832
H57	tri_0218	single	20	tri_0218	tri_0218	408	5	33.4	4.62334	2.17945	-2.0945
H57	cla_0230	single	1	cla_0230	cla_0230	152	4	42.6	-1.16714	0	1.01682
H57	cla_0230	single	2	cla_0230	cla_0230	217	4	37.9	0.303095	0	-0.572663
H57	cla_0230	single	3	cla_0230	cla_0230	383	5	37.7	4.05786	2.17945	-0.6403
H57	cla_0230	single	4	cla_0230	cla_0230	336	4	NA	2.99476	0	NA
H57	cla_0230	single	5	cla_0230	cla_0230	214	4	44.2	0.235238	0	1.55791
H57	cla_0230	single	6	cla_0230	cla_0230	212	4	NA	0.19	0	NA
H57	cla_0230	single	7	cla_0230	cla_0230	200	4	37.7	-0.0814286	0	-0.6403
H57	cla_0230	single	8	cla_0230	cla_0230	272	5	39.9	1.54714	2.17945	0.103711
H57	cla_0230	single	9	cla_0230	cla_0230	387	5	37.8	4.14834	2.17945	-0.606482
H57	cla_0230	single	10	cla_0230	cla_0230	281	5	38.9	1.75072	2.17945	-0.234476
H57	cla_0230	single	11	cla_0230	cla_0230	335	5	39.7	2.97214	2.17945	0.0360733
H57	cla_0230	single	12	cla_0230	cla_0230	386	5	NA	4.12572	2.17945	NA
H57	cla_0230	single	13	cla_0230	cla_0230	402	5	35.2	4.48762	2.17945	-1.48577
H57	cla_0230	single	14	cla_0230	cla_0230	313	4	NA	2.47453	0	NA
H57	cla_0230	single	15	cla_0230	cla_0230	246	4	40.7	0.959048	0	0.37426
H57	cla_0230	single	16	cla_0230	cla_0230	197	4	44.3	-0.149286	0	1.59173
H57	cla_0230	single	17	cla_0230	cla_0230	483	5	33.7	6.31977	2.17945	-1.99305
H57	cla_0230	single	18	cla_0230	cla_0230	287	4	NA	1.88643	0	NA
H57	cla_0230	single	19	cla_0230	cla_0230	380	4	40.9	3.99	0	0.441898
H57	cla_0230	single	20	cla_0230	cla_0230	403	5	34.8	4.51024	2.17945	-1.62104
H57	alt_1239	single	1	alt_1239	alt_1239	508	6	39.8	6.88524	4.3589	0.069892
H57	alt_1239	single	2	alt_1239	alt_1239	154	5	36.3	-1.12191	2.17945	-1.11376
H57	alt_1239	single	3	alt_1239	alt_1239	604	6	44	9.05667	4.3589	1.49028
H57	alt_1239	single	4	alt_1239	alt_1239	587	5	NA	8.67215	2.17945	NA
H57	alt_1239	single	5	alt_1239	alt_1239	341	6	41.3	3.10786	4.3589	0.577172
H57	alt_1239	single	6	alt_1239	alt_1239	515	6	NA	7.04358	4.3589	NA
H57	alt_1239	single	7	alt_1239	alt_1239	589	6	40.6	8.71739	4.3589	0.340441
H57	alt_1239	single	8	alt_1239	alt_1239	577	6	40.2	8.44596	4.3589	0.205167
H57	alt_1239	single	9	alt_1239	alt_1239	588	6	38.2	8.69477	4.3589	-0.471207
H57	alt_1239	single	10	alt_1239	alt_1239	524	6	40.1	7.24715	4.3589	0.171348
H57	alt_1239	single	11	alt_1239	alt_1239	493	6	38.3	6.54596	4.3589	-0.437388
H57	alt_1239	single	12	alt_1239	alt_1239	306	5	NA	2.31619	2.17945	NA
H57	alt_1239	single	13	alt_1239	alt_1239	596	7	37.9	8.87572	6.53835	-0.572663
H57	alt_1239	single	14	alt_1239	alt_1239	575	6	NA	8.40072	4.3589	NA
H57	alt_1239	single	15	alt_1239	alt_1239	284	5	35	1.81857	2.17945	-1.55341
H57	alt_1239	single	16	alt_1239	alt_1239	316	7	39.7	2.54238	6.53835	0.0360733
H57	alt_1239	single	17	alt_1239	alt_1239	413	5	40	4.73643	2.17945	0.137529
H57	alt_1239	single	18	alt_1239	alt_1239	678	6	NA	10.7305	4.3589	NA
H57	alt_1239	single	19	alt_1239	alt_1239	573	6	40.9	8.35548	4.3589	0.441898
H57	alt_1239	single	20	alt_1239	alt_1239	499	7	39.9	6.68167	6.53835	0.103711
H57	cur_0077-x-asp_0917	dual	1	cur_0077	asp_0917	272	7	37.8	1.54714	6.53835	-0.606482
H57	cur_0077-x-asp_0917	dual	2	cur_0077	asp_0917	561	7	40.8	8.08405	6.53835	0.408079
H57	cur_0077-x-asp_0917	dual	3	cur_0077	asp_0917	673	7	41	10.6174	6.53835	0.475716
H57	cur_0077-x-asp_0917	dual	4	cur_0077	asp_0917	380	6	NA	3.99	4.3589	NA
H57	cur_0077-x-asp_0917	dual	5	cur_0077	asp_0917	353	6	39.7	3.37929	4.3589	0.0360733
H57	cur_0077-x-asp_0917	dual	6	cur_0077	asp_0917	561	7	NA	8.08405	6.53835	NA
H57	cur_0077-x-asp_0917	dual	7	cur_0077	asp_0917	245	6	39.8	0.936429	4.3589	0.069892
H57	cur_0077-x-asp_0917	dual	8	cur_0077	asp_0917	681	6	41.6	10.7983	4.3589	0.678628
H57	cur_0077-x-asp_0917	dual	9	cur_0077	asp_0917	189	6	34.9	-0.330238	4.3589	-1.58722
H57	cur_0077-x-asp_0917	dual	10	cur_0077	asp_0917	951	7	50.9	16.9055	6.53835	3.82377
H57	cur_0077-x-asp_0917	dual	11	cur_0077	asp_0917	277	5	33.7	1.66024	2.17945	-1.99305
H57	cur_0077-x-asp_0917	dual	12	cur_0077	asp_0917	11	0	NA	-4.35643	-8.7178	NA
H57	cur_0077-x-asp_0917	dual	13	cur_0077	asp_0917	258	5	32.8	1.23048	2.17945	-2.29742
H57	cur_0077-x-asp_0917	dual	14	cur_0077	asp_0917	502	6	NA	6.74953	4.3589	NA
H57	cur_0077-x-asp_0917	dual	15	cur_0077	asp_0917	765	6	46.4	12.6983	4.3589	2.30193
H57	cur_0077-x-asp_0917	dual	16	cur_0077	asp_0917	597	6	43	8.89834	4.3589	1.15209
H57	cur_0077-x-asp_0917	dual	17	cur_0077	asp_0917	293	5	34.6	2.02214	2.17945	-1.68868
H57	cur_0077-x-asp_0917	dual	18	cur_0077	asp_0917	309	6	NA	2.38405	4.3589	NA
H57	cur_0077-x-asp_0917	dual	19	cur_0077	asp_0917	823	7	49.6	14.0102	6.53835	3.38412
H57	cur_0077-x-asp_0917	dual	20	cur_0077	asp_0917	154	4	40.5	-1.12191	0	0.306623
H57	cur_0077-x-fus_0983	dual	1	cur_0077	fus_0983	453	6	40	5.64119	4.3589	0.137529
H57	cur_0077-x-fus_0983	dual	2	cur_0077	fus_0983	36	4	40.2	-3.79095	0	0.205167
H57	cur_0077-x-fus_0983	dual	3	cur_0077	fus_0983	549	6	41.1	7.81262	4.3589	0.509535
H57	cur_0077-x-fus_0983	dual	4	cur_0077	fus_0983	437	5	NA	5.27929	2.17945	NA
H57	cur_0077-x-fus_0983	dual	5	cur_0077	fus_0983	428	6	43.1	5.07572	4.3589	1.18591
H57	cur_0077-x-fus_0983	dual	6	cur_0077	fus_0983	684	7	NA	10.8662	6.53835	NA
H57	cur_0077-x-fus_0983	dual	7	cur_0077	fus_0983	580	6	37.4	8.51381	4.3589	-0.741757
H57	cur_0077-x-fus_0983	dual	8	cur_0077	fus_0983	540	6	38.5	7.60905	4.3589	-0.369751
H57	cur_0077-x-fus_0983	dual	9	cur_0077	fus_0983	541	6	43.3	7.63167	4.3589	1.25355
H57	cur_0077-x-fus_0983	dual	10	cur_0077	fus_0983	636	6	47.2	9.78048	4.3589	2.57247
H57	cur_0077-x-fus_0983	dual	11	cur_0077	fus_0983	525	6	39.8	7.26977	4.3589	0.069892
H57	cur_0077-x-fus_0983	dual	12	cur_0077	fus_0983	112	5	NA	-2.07191	2.17945	NA
H57	cur_0077-x-fus_0983	dual	13	cur_0077	fus_0983	609	6	41	9.16977	4.3589	0.475716
H57	cur_0077-x-fus_0983	dual	14	cur_0077	fus_0983	652	6	NA	10.1424	4.3589	NA
H57	cur_0077-x-fus_0983	dual	15	cur_0077	fus_0983	530	6	36.8	7.38286	4.3589	-0.944669
H57	cur_0077-x-fus_0983	dual	16	cur_0077	fus_0983	649	7	43.5	10.0745	6.53835	1.32118
H57	cur_0077-x-fus_0983	dual	17	cur_0077	fus_0983	665	6	42.8	10.4364	4.3589	1.08445
H57	cur_0077-x-fus_0983	dual	18	cur_0077	fus_0983	769	6	NA	12.7888	4.3589	NA
H57	cur_0077-x-fus_0983	dual	19	cur_0077	fus_0983	513	8	38.4	6.99834	8.7178	-0.40357
H57	cur_0077-x-fus_0983	dual	20	cur_0077	fus_0983	461	5	44.3	5.82215	2.17945	1.59173
H57	tri_0218-x-asp_0917	dual	1	tri_0218	asp_0917	163	4	34	-0.918334	0	-1.89159
H57	tri_0218-x-asp_0917	dual	2	tri_0218	asp_0917	183	5	41.6	-0.465953	2.17945	0.678628
H57	tri_0218-x-asp_0917	dual	3	tri_0218	asp_0917	197	4	39.9	-0.149286	0	0.103711
H57	tri_0218-x-asp_0917	dual	4	tri_0218	asp_0917	81	4	NA	-2.7731	0	NA
H57	tri_0218-x-asp_0917	dual	5	tri_0218	asp_0917	159	3	41.9	-1.00881	-2.17945	0.780084
H57	tri_0218-x-asp_0917	dual	6	tri_0218	asp_0917	176	4	NA	-0.624286	0	NA
H57	tri_0218-x-asp_0917	dual	7	tri_0218	asp_0917	286	4	39.6	1.86381	0	0.00225458
H57	tri_0218-x-asp_0917	dual	8	tri_0218	asp_0917	329	6	39.5	2.83643	4.3589	-0.0315641
H57	tri_0218-x-asp_0917	dual	9	tri_0218	asp_0917	275	4	36.8	1.615	0	-0.944669
H57	tri_0218-x-asp_0917	dual	10	tri_0218	asp_0917	234	5	38.4	0.687619	2.17945	-0.40357
H57	tri_0218-x-asp_0917	dual	11	tri_0218	asp_0917	159	4	36.1	-1.00881	0	-1.1814
H57	tri_0218-x-asp_0917	dual	12	tri_0218	asp_0917	232	4	NA	0.642381	0	NA
H57	tri_0218-x-asp_0917	dual	13	tri_0218	asp_0917	280	4	36.5	1.7281	0	-1.04612
H57	tri_0218-x-asp_0917	dual	14	tri_0218	asp_0917	443	5	NA	5.415	2.17945	NA
H57	tri_0218-x-asp_0917	dual	15	tri_0218	asp_0917	132	4	37.9	-1.61952	0	-0.572663
H57	tri_0218-x-asp_0917	dual	16	tri_0218	asp_0917	313	5	37.4	2.47453	2.17945	-0.741757
H57	tri_0218-x-asp_0917	dual	17	tri_0218	asp_0917	102	4	40.3	-2.2981	0	0.238985
H57	tri_0218-x-asp_0917	dual	18	tri_0218	asp_0917	141	5	NA	-1.41595	2.17945	NA
H57	tri_0218-x-asp_0917	dual	19	tri_0218	asp_0917	237	5	36.6	0.755477	2.17945	-1.01231
H57	tri_0218-x-asp_0917	dual	20	tri_0218	asp_0917	195	4	41	-0.194524	0	0.475716
H57	cla_0230-x-asp_0917	dual	1	cla_0230	asp_0917	119	5	38.1	-1.91357	2.17945	-0.505026
H57	cla_0230-x-asp_0917	dual	2	cla_0230	asp_0917	52	2	43.3	-3.42905	-4.3589	1.25355
H57	cla_0230-x-asp_0917	dual	3	cla_0230	asp_0917	127	4	38.8	-1.73262	0	-0.268295
H57	cla_0230-x-asp_0917	dual	4	cla_0230	asp_0917	13	0	NA	-4.31119	-8.7178	NA
H57	cla_0230-x-asp_0917	dual	5	cla_0230	asp_0917	127	4	42.9	-1.73262	0	1.11827
H57	cla_0230-x-asp_0917	dual	6	cla_0230	asp_0917	129	3	NA	-1.68738	-2.17945	NA
H57	cla_0230-x-asp_0917	dual	7	cla_0230	asp_0917	58	3	43.9	-3.29334	-2.17945	1.45646
H57	cla_0230-x-asp_0917	dual	8	cla_0230	asp_0917	40	3	46.3	-3.70048	-2.17945	2.26811
H57	cla_0230-x-asp_0917	dual	9	cla_0230	asp_0917	81	3	46	-2.7731	-2.17945	2.16665
H57	cla_0230-x-asp_0917	dual	10	cla_0230	asp_0917	91	3	42.7	-2.54691	-2.17945	1.05063
H57	cla_0230-x-asp_0917	dual	11	cla_0230	asp_0917	175	5	41.4	-0.646905	2.17945	0.610991
H57	cla_0230-x-asp_0917	dual	12	cla_0230	asp_0917	11	0	NA	-4.35643	-8.7178	NA
H57	cla_0230-x-asp_0917	dual	13	cla_0230	asp_0917	93	4	36.5	-2.50167	0	-1.04612
H57	cla_0230-x-asp_0917	dual	14	cla_0230	asp_0917	105	4	NA	-2.23024	0	NA
H57	cla_0230-x-asp_0917	dual	15	cla_0230	asp_0917	21	1	31	-4.13024	-6.53835	-2.90615
H57	cla_0230-x-asp_0917	dual	16	cla_0230	asp_0917	114	3	45.5	-2.02667	-2.17945	1.99756
H57	cla_0230-x-asp_0917	dual	17	cla_0230	asp_0917	34	3	40.8	-3.83619	-2.17945	0.408079
H57	cla_0230-x-asp_0917	dual	18	cla_0230	asp_0917	53	3	NA	-3.40643	-2.17945	NA
H57	cla_0230-x-asp_0917	dual	19	cla_0230	asp_0917	116	4	42.5	-1.98143	0	0.982997
H57	cla_0230-x-asp_0917	dual	20	cla_0230	asp_0917	39	3	39.4	-3.7231	-2.17945	-0.0653828
H57	asp_0917-x-fus_0983	dual	1	asp_0917	fus_0983	340	6	37	3.08524	4.3589	-0.877031
H57	asp_0917-x-fus_0983	dual	2	asp_0917	fus_0983	716	6	44.1	11.59	4.3589	1.5241
H57	asp_0917-x-fus_0983	dual	3	asp_0917	fus_0983	481	6	36.1	6.27453	4.3589	-1.1814
H57	asp_0917-x-fus_0983	dual	4	asp_0917	fus_0983	635	7	NA	9.75786	6.53835	NA
H57	asp_0917-x-fus_0983	dual	5	asp_0917	fus_0983	548	6	43.3	7.79	4.3589	1.25355
H57	asp_0917-x-fus_0983	dual	6	asp_0917	fus_0983	161	4	NA	-0.963572	0	NA
H57	asp_0917-x-fus_0983	dual	7	asp_0917	fus_0983	451	6	37.1	5.59596	4.3589	-0.843213
H57	asp_0917-x-fus_0983	dual	8	asp_0917	fus_0983	434	6	37.3	5.21143	4.3589	-0.775575
H57	asp_0917-x-fus_0983	dual	9	asp_0917	fus_0983	244	6	34	0.91381	4.3589	-1.89159
H57	asp_0917-x-fus_0983	dual	10	asp_0917	fus_0983	364	5	38	3.6281	2.17945	-0.538844
H57	asp_0917-x-fus_0983	dual	11	asp_0917	fus_0983	86	4	33.5	-2.66	0	-2.06069
H57	asp_0917-x-fus_0983	dual	12	asp_0917	fus_0983	2	0	NA	-4.56	-8.7178	NA
H57	asp_0917-x-fus_0983	dual	13	asp_0917	fus_0983	645	7	39.2	9.98405	6.53835	-0.13302
H57	asp_0917-x-fus_0983	dual	14	asp_0917	fus_0983	954	6	NA	16.9733	4.3589	NA
H57	asp_0917-x-fus_0983	dual	15	asp_0917	fus_0983	304	5	37.4	2.27095	2.17945	-0.741757
H57	asp_0917-x-fus_0983	dual	16	asp_0917	fus_0983	266	6	39	1.41143	4.3589	-0.200658
H57	asp_0917-x-fus_0983	dual	17	asp_0917	fus_0983	211	4	43.2	0.167381	0	1.21973
H57	asp_0917-x-fus_0983	dual	18	asp_0917	fus_0983	386	5	NA	4.12572	2.17945	NA
H57	asp_0917-x-fus_0983	dual	19	asp_0917	fus_0983	41	3	38.5	-3.67786	-2.17945	-0.369751
H57	asp_0917-x-fus_0983	dual	20	asp_0917	fus_0983	218	5	37	0.325714	2.17945	-0.877031
H57	asp_0917-x-alt_1239	dual	1	asp_0917	alt_1239	377	6	39.2	3.92215	4.3589	-0.13302
H57	asp_0917-x-alt_1239	dual	2	asp_0917	alt_1239	540	6	37.8	7.60905	4.3589	-0.606482
H57	asp_0917-x-alt_1239	dual	3	asp_0917	alt_1239	408	6	38.9	4.62334	4.3589	-0.234476
H57	asp_0917-x-alt_1239	dual	4	asp_0917	alt_1239	534	6	NA	7.47334	4.3589	NA
H57	asp_0917-x-alt_1239	dual	5	asp_0917	alt_1239	475	6	40.8	6.13881	4.3589	0.408079
H57	asp_0917-x-alt_1239	dual	6	asp_0917	alt_1239	419	7	NA	4.87215	6.53835	NA
H57	asp_0917-x-alt_1239	dual	7	asp_0917	alt_1239	443	6	41	5.415	4.3589	0.475716
H57	asp_0917-x-alt_1239	dual	8	asp_0917	alt_1239	528	6	39.5	7.33762	4.3589	-0.0315641
H57	asp_0917-x-alt_1239	dual	9	asp_0917	alt_1239	378	6	36.6	3.94476	4.3589	-1.01231
H57	asp_0917-x-alt_1239	dual	10	asp_0917	alt_1239	719	6	40	11.6579	4.3589	0.137529
H57	asp_0917-x-alt_1239	dual	11	asp_0917	alt_1239	700	6	41.7	11.2281	4.3589	0.712447
H57	asp_0917-x-alt_1239	dual	12	asp_0917	alt_1239	236	5	NA	0.732858	2.17945	NA
H57	asp_0917-x-alt_1239	dual	13	asp_0917	alt_1239	644	6	44.5	9.96143	4.3589	1.65937
H57	asp_0917-x-alt_1239	dual	14	asp_0917	alt_1239	57	3	NA	-3.31595	-2.17945	NA
H57	asp_0917-x-alt_1239	dual	15	asp_0917	alt_1239	508	6	43.3	6.88524	4.3589	1.25355
H57	asp_0917-x-alt_1239	dual	16	asp_0917	alt_1239	433	7	39.4	5.18881	6.53835	-0.0653828
H57	asp_0917-x-alt_1239	dual	17	asp_0917	alt_1239	348	6	40.2	3.26619	4.3589	0.205167
H57	asp_0917-x-alt_1239	dual	18	asp_0917	alt_1239	449	6	NA	5.55072	4.3589	NA
H57	asp_0917-x-alt_1239	dual	19	asp_0917	alt_1239	701	6	44.8	11.2507	4.3589	1.76083
H57	asp_0917-x-alt_1239	dual	20	asp_0917	alt_1239	490	6	45	6.4781	4.3589	1.82846
H59	control	control	1	control	control	138	3	38.6	-0.844804	-1.62894	1.29608
H59	control	control	2	control	control	130	4	36.3	-1.10178	0.180993	0.265785
H59	control	control	3	control	control	129	4	37	-1.1339	0.180993	0.579352
H59	control	control	4	control	control	122	4	NA	-1.35875	0.180993	NA
H59	control	control	5	control	control	196	4	37	1.01826	0.180993	0.579352
H59	control	control	6	control	control	222	4	NA	1.85343	0.180993	NA
H59	control	control	7	control	control	175	4	36.2	0.343704	0.180993	0.22099
H59	control	control	8	control	control	199	4	36	1.11463	0.180993	0.131399
H59	control	control	9	control	control	143	4	36.3	-0.684195	0.180993	0.265785
H59	control	control	10	control	control	112	3	35.1	-1.67997	-1.62894	-0.271758
H59	control	control	11	control	control	145	4	31.1	-0.619951	0.180993	-2.06357
H59	control	control	12	control	control	146	5	NA	-0.58783	1.99093	NA
H59	control	control	13	control	control	174	3	36.8	0.311582	-1.62894	0.489761
H59	control	control	14	control	control	184	4	NA	0.6328	0.180993	NA
H59	control	control	15	control	control	166	4	33.9	0.0546071	0.180993	-0.8093
H59	control	control	16	control	control	160	3	34.6	-0.138124	-1.62894	-0.495734
H59	control	control	17	control	control	158	5	31.4	-0.202368	1.99093	-1.92918
H59	control	control	18	control	control	209	4	NA	1.43585	0.180993	NA
H59	control	control	19	control	control	199	4	39	1.11463	0.180993	1.47526
H59	control	control	20	control	control	179	4	36.3	0.472191	0.180993	0.265785
H59	cur_0077-x-tri_0218	dual	1	cur_0077	tri_0218	339	7	30.5	5.61168	5.6108	-2.33234
H59	cur_0077-x-tri_0218	dual	2	cur_0077	tri_0218	361	5	35.2	6.31837	1.99093	-0.226962
H59	cur_0077-x-tri_0218	dual	3	cur_0077	tri_0218	240	4	36.1	2.43162	0.180993	0.176195
H59	cur_0077-x-tri_0218	dual	4	cur_0077	tri_0218	355	5	NA	6.12563	1.99093	NA
H59	cur_0077-x-tri_0218	dual	5	cur_0077	tri_0218	365	5	34.7	6.44685	1.99093	-0.450939
H59	cur_0077-x-tri_0218	dual	6	cur_0077	tri_0218	313	4	NA	4.77652	0.180993	NA
H59	cur_0077-x-tri_0218	dual	7	cur_0077	tri_0218	172	4	40.3	0.247338	0.180993	2.05759
H59	cur_0077-x-tri_0218	dual	8	cur_0077	tri_0218	401	5	37.2	7.60324	1.99093	0.668942
H59	cur_0077-x-tri_0218	dual	9	cur_0077	tri_0218	388	6	38.2	7.18565	3.80086	1.11689
H59	cur_0077-x-tri_0218	dual	10	cur_0077	tri_0218	408	5	36	7.82809	1.99093	0.131399
H59	cur_0077-x-tri_0218	dual	11	cur_0077	tri_0218	337	5	35.1	5.54744	1.99093	-0.271758
H59	cur_0077-x-tri_0218	dual	12	cur_0077	tri_0218	336	6	NA	5.51532	3.80086	NA
H59	cur_0077-x-tri_0218	dual	13	cur_0077	tri_0218	436	6	36.3	8.7275	3.80086	0.265785
H59	cur_0077-x-tri_0218	dual	14	cur_0077	tri_0218	355	5	NA	6.12563	1.99093	NA
H59	cur_0077-x-tri_0218	dual	15	cur_0077	tri_0218	520	5	33.1	11.4257	1.99093	-1.16766
H59	cur_0077-x-tri_0218	dual	16	cur_0077	tri_0218	351	5	38.4	5.99715	1.99093	1.20648
H59	cur_0077-x-tri_0218	dual	17	cur_0077	tri_0218	380	5	37.6	6.92868	1.99093	0.848123
H59	cur_0077-x-tri_0218	dual	18	cur_0077	tri_0218	517	5	NA	11.3294	1.99093	NA
H59	cur_0077-x-tri_0218	dual	19	cur_0077	tri_0218	329	5	43.4	5.29047	1.99093	3.44625
H59	cur_0077-x-tri_0218	dual	20	cur_0077	tri_0218	590	5	39	13.6743	1.99093	1.47526
H59	cur_0077-x-cla_0230	dual	1	cur_0077	cla_0230	237	5	33.7	2.33526	1.99093	-0.898891
H59	cur_0077-x-cla_0230	dual	2	cur_0077	cla_0230	211	4	38.4	1.50009	0.180993	1.20648
H59	cur_0077-x-cla_0230	dual	3	cur_0077	cla_0230	326	5	34.7	5.1941	1.99093	-0.450939
H59	cur_0077-x-cla_0230	dual	4	cur_0077	cla_0230	207	4	NA	1.3716	0.180993	NA
H59	cur_0077-x-cla_0230	dual	5	cur_0077	cla_0230	276	5	36.9	3.58801	1.99093	0.534556
H59	cur_0077-x-cla_0230	dual	6	cur_0077	cla_0230	282	5	NA	3.78074	1.99093	NA
H59	cur_0077-x-cla_0230	dual	7	cur_0077	cla_0230	200	4	40.9	1.14675	0.180993	2.32637
H59	cur_0077-x-cla_0230	dual	8	cur_0077	cla_0230	398	5	35	7.50687	1.99093	-0.316553
H59	cur_0077-x-cla_0230	dual	9	cur_0077	cla_0230	390	5	40.4	7.2499	1.99093	2.10239
H59	cur_0077-x-cla_0230	dual	10	cur_0077	cla_0230	281	5	42.3	3.74862	1.99093	2.9535
H59	cur_0077-x-cla_0230	dual	11	cur_0077	cla_0230	309	5	39.6	4.64803	1.99093	1.74403
H59	cur_0077-x-cla_0230	dual	12	cur_0077	cla_0230	332	5	NA	5.38683	1.99093	NA
H59	cur_0077-x-cla_0230	dual	13	cur_0077	cla_0230	283	4	35.6	3.81286	0.180993	-0.0477816
H59	cur_0077-x-cla_0230	dual	14	cur_0077	cla_0230	409	4	NA	7.86021	0.180993	NA
H59	cur_0077-x-cla_0230	dual	15	cur_0077	cla_0230	458	4	39.3	9.43418	0.180993	1.60964
H59	cur_0077-x-cla_0230	dual	16	cur_0077	cla_0230	230	4	39.8	2.1104	0.180993	1.83362
H59	cur_0077-x-cla_0230	dual	17	cur_0077	cla_0230	311	5	41.9	4.71227	1.99093	2.77432
H59	cur_0077-x-cla_0230	dual	18	cur_0077	cla_0230	332	4	NA	5.38683	0.180993	NA
H59	cur_0077-x-cla_0230	dual	19	cur_0077	cla_0230	554	5	36.1	12.5179	1.99093	0.176195
H59	cur_0077-x-cla_0230	dual	20	cur_0077	cla_0230	320	4	38.3	5.00137	0.180993	1.16169
H59	cur_0077-x-ver_0232	dual	1	cur_0077	ver_0232	267	4	42.5	3.29891	0.180993	3.04309
H59	cur_0077-x-ver_0232	dual	2	cur_0077	ver_0232	412	4	40.5	7.95658	0.180993	2.14718
H59	cur_0077-x-ver_0232	dual	3	cur_0077	ver_0232	434	5	38.6	8.66326	1.99093	1.29608
H59	cur_0077-x-ver_0232	dual	4	cur_0077	ver_0232	370	4	NA	6.60746	0.180993	NA
H59	cur_0077-x-ver_0232	dual	5	cur_0077	ver_0232	368	4	36.7	6.54322	0.180993	0.444966
H59	cur_0077-x-ver_0232	dual	6	cur_0077	ver_0232	227	4	NA	2.01404	0.180993	NA
H59	cur_0077-x-ver_0232	dual	7	cur_0077	ver_0232	162	4	53.9	-0.0738802	0.180993	8.14974
H59	cur_0077-x-ver_0232	dual	8	cur_0077	ver_0232	265	5	37.5	3.23467	1.99093	0.803328
H59	cur_0077-x-ver_0232	dual	9	cur_0077	ver_0232	136	4	57.9	-0.909048	0.180993	9.94155
H59	cur_0077-x-ver_0232	dual	10	cur_0077	ver_0232	508	5	41.4	11.0403	1.99093	2.55034
H59	cur_0077-x-ver_0232	dual	11	cur_0077	ver_0232	210	4	45.5	1.46797	0.180993	4.38695
H59	cur_0077-x-ver_0232	dual	12	cur_0077	ver_0232	347	5	NA	5.86866	1.99093	NA
H59	cur_0077-x-ver_0232	dual	13	cur_0077	ver_0232	439	4	41.7	8.82387	0.180993	2.68473
H59	cur_0077-x-ver_0232	dual	14	cur_0077	ver_0232	300	4	NA	4.35893	0.180993	NA
H59	cur_0077-x-ver_0232	dual	15	cur_0077	ver_0232	403	4	41.9	7.66748	0.180993	2.77432
H59	cur_0077-x-ver_0232	dual	16	cur_0077	ver_0232	392	5	40.5	7.31414	1.99093	2.14718
H59	cur_0077-x-ver_0232	dual	17	cur_0077	ver_0232	257	5	35.8	2.97769	1.99093	0.0418089
H59	cur_0077-x-ver_0232	dual	18	cur_0077	ver_0232	267	4	NA	3.29891	0.180993	NA
H59	cur_0077-x-ver_0232	dual	19	cur_0077	ver_0232	314	4	46.5	4.80864	0.180993	4.8349
H59	cur_0077-x-ver_0232	dual	20	cur_0077	ver_0232	378	5	42	6.86444	1.99093	2.81911
H59	tri_0218-x-cla_0230	dual	1	tri_0218	cla_0230	191	4	36.2	0.857653	0.180993	0.22099
H59	tri_0218-x-cla_0230	dual	2	tri_0218	cla_0230	240	4	38.2	2.43162	0.180993	1.11689
H59	tri_0218-x-cla_0230	dual	3	tri_0218	cla_0230	330	5	36.6	5.32259	1.99093	0.400171
H59	tri_0218-x-cla_0230	dual	4	tri_0218	cla_0230	182	4	NA	0.568557	0.180993	NA
H59	tri_0218-x-cla_0230	dual	5	tri_0218	cla_0230	291	4	39.8	4.06984	0.180993	1.83362
H59	tri_0218-x-cla_0230	dual	6	tri_0218	cla_0230	288	4	NA	3.97347	0.180993	NA
H59	tri_0218-x-cla_0230	dual	7	tri_0218	cla_0230	199	4	36.7	1.11463	0.180993	0.444966
H59	tri_0218-x-cla_0230	dual	8	tri_0218	cla_0230	160	4	34.6	-0.138124	0.180993	-0.495734
H59	tri_0218-x-cla_0230	dual	9	tri_0218	cla_0230	210	4	40.6	1.46797	0.180993	2.19198
H59	tri_0218-x-cla_0230	dual	10	tri_0218	cla_0230	246	5	34.9	2.62435	1.99093	-0.361348
H59	tri_0218-x-cla_0230	dual	11	tri_0218	cla_0230	392	6	37.2	7.31414	3.80086	0.668942
H59	tri_0218-x-cla_0230	dual	12	tri_0218	cla_0230	248	5	NA	2.6886	1.99093	NA
H59	tri_0218-x-cla_0230	dual	13	tri_0218	cla_0230	308	5	38.3	4.61591	1.99093	1.16169
H59	tri_0218-x-cla_0230	dual	14	tri_0218	cla_0230	386	4	NA	7.12141	0.180993	NA
H59	tri_0218-x-cla_0230	dual	15	tri_0218	cla_0230	185	5	32.9	0.664922	1.99093	-1.25725
H59	tri_0218-x-cla_0230	dual	16	tri_0218	cla_0230	228	4	38.6	2.04616	0.180993	1.29608
H59	tri_0218-x-cla_0230	dual	17	tri_0218	cla_0230	353	5	31.9	6.06139	1.99093	-1.7052
H59	tri_0218-x-cla_0230	dual	18	tri_0218	cla_0230	147	4	NA	-0.555708	0.180993	NA
H59	tri_0218-x-cla_0230	dual	19	tri_0218	cla_0230	308	5	36.2	4.61591	1.99093	0.22099
H59	tri_0218-x-cla_0230	dual	20	tri_0218	cla_0230	435	5	37.5	8.69538	1.99093	0.803328
H59	tri_0218-x-ver_0232	dual	1	tri_0218	ver_0232	355	4	42.4	6.12563	0.180993	2.99829
H59	tri_0218-x-ver_0232	dual	2	tri_0218	ver_0232	283	4	36.4	3.81286	0.180993	0.31058
H59	tri_0218-x-ver_0232	dual	3	tri_0218	ver_0232	293	4	41.1	4.13408	0.180993	2.41596
H59	tri_0218-x-ver_0232	dual	4	tri_0218	ver_0232	328	4	NA	5.25834	0.180993	NA
H59	tri_0218-x-ver_0232	dual	5	tri_0218	ver_0232	352	4	37.8	6.02927	0.180993	0.937713
H59	tri_0218-x-ver_0232	dual	6	tri_0218	ver_0232	522	5	NA	11.49	1.99093	NA
H59	tri_0218-x-ver_0232	dual	7	tri_0218	ver_0232	452	5	34.3	9.24145	1.99093	-0.63012
H59	tri_0218-x-ver_0232	dual	8	tri_0218	ver_0232	284	4	39.3	3.84498	0.180993	1.60964
H59	tri_0218-x-ver_0232	dual	9	tri_0218	ver_0232	285	4	32.9	3.87711	0.180993	-1.25725
H59	tri_0218-x-ver_0232	dual	10	tri_0218	ver_0232	435	5	36.5	8.69538	1.99093	0.355375
H59	tri_0218-x-ver_0232	dual	11	tri_0218	ver_0232	259	4	33.9	3.04194	0.180993	-0.8093
H59	tri_0218-x-ver_0232	dual	12	tri_0218	ver_0232	368	4	NA	6.54322	0.180993	NA
H59	tri_0218-x-ver_0232	dual	13	tri_0218	ver_0232	275	5	35.5	3.55589	1.99093	-0.0925768
H59	tri_0218-x-ver_0232	dual	14	tri_0218	ver_0232	257	4	NA	2.97769	0.180993	NA
H59	tri_0218-x-ver_0232	dual	15	tri_0218	ver_0232	400	4	32.2	7.57112	0.180993	-1.57082
H59	tri_0218-x-ver_0232	dual	16	tri_0218	ver_0232	387	5	37.9	7.15353	1.99093	0.982509
H59	tri_0218-x-ver_0232	dual	17	tri_0218	ver_0232	303	5	34.1	4.4553	1.99093	-0.71971
H59	tri_0218-x-ver_0232	dual	18	tri_0218	ver_0232	256	4	NA	2.94557	0.180993	NA
H59	tri_0218-x-ver_0232	dual	19	tri_0218	ver_0232	337	4	38.7	5.54744	0.180993	1.34087
H59	tri_0218-x-ver_0232	dual	20	tri_0218	ver_0232	299	5	43.9	4.32681	1.99093	3.67022
H59	col_0223-x-cla_0230	dual	1	col_0223	cla_0230	307	4	38.1	4.58379	0.180993	1.0721
H59	col_0223-x-cla_0230	dual	2	col_0223	cla_0230	229	4	38	2.07828	0.180993	1.0273
H59	col_0223-x-cla_0230	dual	3	col_0223	cla_0230	416	5	39.9	8.08507	1.99093	1.87841
H59	col_0223-x-cla_0230	dual	4	col_0223	cla_0230	506	5	NA	10.976	1.99093	NA
H59	col_0223-x-cla_0230	dual	5	col_0223	cla_0230	512	5	38.1	11.1688	1.99093	1.0721
H59	col_0223-x-cla_0230	dual	6	col_0223	cla_0230	430	4	NA	8.53477	0.180993	NA
H59	col_0223-x-cla_0230	dual	7	col_0223	cla_0230	345	6	35.8	5.80442	3.80086	0.0418089
H59	col_0223-x-cla_0230	dual	8	col_0223	cla_0230	384	4	34.8	7.05717	0.180993	-0.406143
H59	col_0223-x-cla_0230	dual	9	col_0223	cla_0230	410	4	37.8	7.89234	0.180993	0.937713
H59	col_0223-x-cla_0230	dual	10	col_0223	cla_0230	358	4	39	6.222	0.180993	1.47526
H59	col_0223-x-cla_0230	dual	11	col_0223	cla_0230	364	5	37.1	6.41473	1.99093	0.624147
H59	col_0223-x-cla_0230	dual	12	col_0223	cla_0230	302	4	NA	4.42318	0.180993	NA
H59	col_0223-x-cla_0230	dual	13	col_0223	cla_0230	345	5	37.4	5.80442	1.99093	0.758532
H59	col_0223-x-cla_0230	dual	14	col_0223	cla_0230	419	5	NA	8.18143	1.99093	NA
H59	col_0223-x-cla_0230	dual	15	col_0223	cla_0230	169	4	40.4	0.150973	0.180993	2.10239
H59	col_0223-x-cla_0230	dual	16	col_0223	cla_0230	284	4	37.5	3.84498	0.180993	0.803328
H59	col_0223-x-cla_0230	dual	17	col_0223	cla_0230	259	4	37.3	3.04194	0.180993	0.713737
H59	col_0223-x-cla_0230	dual	18	col_0223	cla_0230	377	5	NA	6.83231	1.99093	NA
H59	col_0223-x-cla_0230	dual	19	col_0223	cla_0230	371	4	39.2	6.63958	0.180993	1.56485
H59	col_0223-x-cla_0230	dual	20	col_0223	cla_0230	242	4	42.6	2.49587	0.180993	3.08788
H59	col_0223-x-asp_0917	dual	1	col_0223	asp_0917	265	5	41.1	3.23467	1.99093	2.41596
H59	col_0223-x-asp_0917	dual	2	col_0223	asp_0917	211	5	43.1	1.50009	1.99093	3.31186
H59	col_0223-x-asp_0917	dual	3	col_0223	asp_0917	244	5	38.5	2.56011	1.99093	1.25128
H59	col_0223-x-asp_0917	dual	4	col_0223	asp_0917	226	4	NA	1.98192	0.180993	NA
H59	col_0223-x-asp_0917	dual	5	col_0223	asp_0917	363	4	37.2	6.38261	0.180993	0.668942
H59	col_0223-x-asp_0917	dual	6	col_0223	asp_0917	299	4	NA	4.32681	0.180993	NA
H59	col_0223-x-asp_0917	dual	7	col_0223	asp_0917	216	4	46.5	1.6607	0.180993	4.8349
H59	col_0223-x-asp_0917	dual	8	col_0223	asp_0917	362	4	39	6.35049	0.180993	1.47526
H59	col_0223-x-asp_0917	dual	9	col_0223	asp_0917	460	5	40.4	9.49843	1.99093	2.10239
H59	col_0223-x-asp_0917	dual	10	col_0223	asp_0917	466	5	36.3	9.69116	1.99093	0.265785
H59	col_0223-x-asp_0917	dual	11	col_0223	asp_0917	156	5	36	-0.266611	1.99093	0.131399
H59	col_0223-x-asp_0917	dual	12	col_0223	asp_0917	132	5	NA	-1.03754	1.99093	NA
H59	col_0223-x-asp_0917	dual	13	col_0223	asp_0917	371	5	37.4	6.63958	1.99093	0.758532
H59	col_0223-x-asp_0917	dual	14	col_0223	asp_0917	389	4	NA	7.21778	0.180993	NA
H59	col_0223-x-asp_0917	dual	15	col_0223	asp_0917	235	4	39.2	2.27101	0.180993	1.56485
H59	col_0223-x-asp_0917	dual	16	col_0223	asp_0917	175	5	41.6	0.343704	1.99093	2.63993
H59	col_0223-x-asp_0917	dual	17	col_0223	asp_0917	246	4	43.5	2.62435	0.180993	3.49104
H59	col_0223-x-asp_0917	dual	18	col_0223	asp_0917	242	6	NA	2.49587	3.80086	NA
H59	col_0223-x-asp_0917	dual	19	col_0223	asp_0917	279	6	42.5	3.68437	3.80086	3.04309
H59	col_0223-x-asp_0917	dual	20	col_0223	asp_0917	324	4	44.1	5.12986	0.180993	3.75981
H59	cla_0230-x-ver_0232	dual	1	cla_0230	ver_0232	291	4	40.3	4.06984	0.180993	2.05759
H59	cla_0230-x-ver_0232	dual	2	cla_0230	ver_0232	341	4	39.5	5.67593	0.180993	1.69923
H59	cla_0230-x-ver_0232	dual	3	cla_0230	ver_0232	353	5	33.7	6.06139	1.99093	-0.898891
H59	cla_0230-x-ver_0232	dual	4	cla_0230	ver_0232	382	5	NA	6.99292	1.99093	NA
H59	cla_0230-x-ver_0232	dual	5	cla_0230	ver_0232	329	4	37.8	5.29047	0.180993	0.937713
H59	cla_0230-x-ver_0232	dual	6	cla_0230	ver_0232	342	5	NA	5.70805	1.99093	NA
H59	cla_0230-x-ver_0232	dual	7	cla_0230	ver_0232	353	5	41.8	6.06139	1.99093	2.72952
H59	cla_0230-x-ver_0232	dual	8	cla_0230	ver_0232	389	5	39.8	7.21778	1.99093	1.83362
H59	cla_0230-x-ver_0232	dual	9	cla_0230	ver_0232	515	5	36.2	11.2651	1.99093	0.22099
H59	cla_0230-x-ver_0232	dual	10	cla_0230	ver_0232	340	6	37.7	5.64381	3.80086	0.892918
H59	cla_0230-x-ver_0232	dual	11	cla_0230	ver_0232	277	4	33.8	3.62013	0.180993	-0.854096
H59	cla_0230-x-ver_0232	dual	12	cla_0230	ver_0232	337	4	NA	5.54744	0.180993	NA
H59	cla_0230-x-ver_0232	dual	13	cla_0230	ver_0232	365	5	33.3	6.44685	1.99093	-1.07807
H59	cla_0230-x-ver_0232	dual	14	cla_0230	ver_0232	371	5	NA	6.63958	1.99093	NA
H59	cla_0230-x-ver_0232	dual	15	cla_0230	ver_0232	391	4	34.9	7.28202	0.180993	-0.361348
H59	cla_0230-x-ver_0232	dual	16	cla_0230	ver_0232	325	4	42.6	5.16198	0.180993	3.08788
H59	cla_0230-x-ver_0232	dual	17	cla_0230	ver_0232	227	4	34.3	2.01404	0.180993	-0.63012
H59	cla_0230-x-ver_0232	dual	18	cla_0230	ver_0232	251	4	NA	2.78496	0.180993	NA
H59	cla_0230-x-ver_0232	dual	19	cla_0230	ver_0232	330	4	42.7	5.32259	0.180993	3.13268
H59	cla_0230-x-ver_0232	dual	20	cla_0230	ver_0232	374	4	39.2	6.73595	0.180993	1.56485
H59	cla_0230-x-alt_1239	dual	1	cla_0230	alt_1239	410	4	35.5	7.89234	0.180993	-0.0925768
H59	cla_0230-x-alt_1239	dual	2	cla_0230	alt_1239	390	5	37.2	7.2499	1.99093	0.668942
H59	cla_0230-x-alt_1239	dual	3	cla_0230	alt_1239	455	4	38.5	9.33782	0.180993	1.25128
H59	cla_0230-x-alt_1239	dual	4	cla_0230	alt_1239	445	5	NA	9.0166	1.99093	NA
H59	cla_0230-x-alt_1239	dual	5	cla_0230	alt_1239	384	5	33.7	7.05717	1.99093	-0.898891
H59	cla_0230-x-alt_1239	dual	6	cla_0230	alt_1239	115	2	NA	-1.58361	-3.43888	NA
H59	cla_0230-x-alt_1239	dual	7	cla_0230	alt_1239	389	4	37.9	7.21778	0.180993	0.982509
H59	cla_0230-x-alt_1239	dual	8	cla_0230	alt_1239	400	5	44.4	7.57112	1.99093	3.8942
H59	cla_0230-x-alt_1239	dual	9	cla_0230	alt_1239	358	5	41.6	6.222	1.99093	2.63993
H59	cla_0230-x-alt_1239	dual	10	cla_0230	alt_1239	459	4	33.9	9.46631	0.180993	-0.8093
H59	cla_0230-x-alt_1239	dual	11	cla_0230	alt_1239	281	5	42	3.74862	1.99093	2.81911
H59	cla_0230-x-alt_1239	dual	12	cla_0230	alt_1239	145	4	NA	-0.619951	0.180993	NA
H59	cla_0230-x-alt_1239	dual	13	cla_0230	alt_1239	274	5	40.6	3.52377	1.99093	2.19198
H59	cla_0230-x-alt_1239	dual	14	cla_0230	alt_1239	428	5	NA	8.47053	1.99093	NA
H59	cla_0230-x-alt_1239	dual	15	cla_0230	alt_1239	324	5	32.4	5.12986	1.99093	-1.48123
H59	cla_0230-x-alt_1239	dual	16	cla_0230	alt_1239	338	4	44.3	5.57956	0.180993	3.8494
H59	cla_0230-x-alt_1239	dual	17	cla_0230	alt_1239	370	4	43.4	6.60746	0.180993	3.44625
H59	cla_0230-x-alt_1239	dual	18	cla_0230	alt_1239	552	5	NA	12.4536	1.99093	NA
H59	cla_0230-x-alt_1239	dual	19	cla_0230	alt_1239	420	4	40.6	8.21355	0.180993	2.19198
H59	cla_0230-x-alt_1239	dual	20	cla_0230	alt_1239	384	4	39.9	7.05717	0.180993	1.87841
H59	ver_0232-x-asp_0917	dual	1	ver_0232	asp_0917	232	4	39.3	2.17465	0.180993	1.60964
H59	ver_0232-x-asp_0917	dual	2	ver_0232	asp_0917	161	4	31.2	-0.106002	0.180993	-2.01877
H59	ver_0232-x-asp_0917	dual	3	ver_0232	asp_0917	172	4	43.5	0.247338	0.180993	3.49104
H59	ver_0232-x-asp_0917	dual	4	ver_0232	asp_0917	148	4	NA	-0.523586	0.180993	NA
H59	ver_0232-x-asp_0917	dual	5	ver_0232	asp_0917	151	4	40.2	-0.42722	0.180993	2.0128
H59	ver_0232-x-asp_0917	dual	6	ver_0232	asp_0917	328	4	NA	5.25834	0.180993	NA
H59	ver_0232-x-asp_0917	dual	7	ver_0232	asp_0917	309	5	37.6	4.64803	1.99093	0.848123
H59	ver_0232-x-asp_0917	dual	8	ver_0232	asp_0917	164	3	36.6	-0.00963655	-1.62894	0.400171
H59	ver_0232-x-asp_0917	dual	9	ver_0232	asp_0917	313	5	40	4.77652	1.99093	1.92321
H59	ver_0232-x-asp_0917	dual	10	ver_0232	asp_0917	314	4	37.5	4.80864	0.180993	0.803328
H59	ver_0232-x-asp_0917	dual	11	ver_0232	asp_0917	325	4	37.1	5.16198	0.180993	0.624147
H59	ver_0232-x-asp_0917	dual	12	ver_0232	asp_0917	279	5	NA	3.68437	1.99093	NA
H59	ver_0232-x-asp_0917	dual	13	ver_0232	asp_0917	320	4	39.9	5.00137	0.180993	1.87841
H59	ver_0232-x-asp_0917	dual	14	ver_0232	asp_0917	156	4	NA	-0.266611	0.180993	NA
H59	ver_0232-x-asp_0917	dual	15	ver_0232	asp_0917	334	5	40.2	5.45108	1.99093	2.0128
H59	ver_0232-x-asp_0917	dual	16	ver_0232	asp_0917	215	5	42.7	1.62858	1.99093	3.13268
H59	ver_0232-x-asp_0917	dual	17	ver_0232	asp_0917	303	5	40.6	4.4553	1.99093	2.19198
H59	ver_0232-x-asp_0917	dual	18	ver_0232	asp_0917	219	4	NA	1.75706	0.180993	NA
H59	ver_0232-x-asp_0917	dual	19	ver_0232	asp_0917	268	4	45.3	3.33103	0.180993	4.29736
H59	ver_0232-x-asp_0917	dual	20	ver_0232	asp_0917	343	4	38.9	5.74017	0.180993	1.43046
H59	ver_0232-x-fus_0983	dual	1	ver_0232	fus_0983	326	5	39.5	5.1941	1.99093	1.69923
H59	ver_0232-x-fus_0983	dual	2	ver_0232	fus_0983	465	5	41.4	9.65904	1.99093	2.55034
H59	ver_0232-x-fus_0983	dual	3	ver_0232	fus_0983	547	5	45.4	12.293	1.99093	4.34215
H59	ver_0232-x-fus_0983	dual	4	ver_0232	fus_0983	388	5	NA	7.18565	1.99093	NA
H59	ver_0232-x-fus_0983	dual	5	ver_0232	fus_0983	572	6	36.8	13.0961	3.80086	0.489761
H59	ver_0232-x-fus_0983	dual	6	ver_0232	fus_0983	426	5	NA	8.40628	1.99093	NA
H59	ver_0232-x-fus_0983	dual	7	ver_0232	fus_0983	344	5	39.7	5.77229	1.99093	1.78882
H59	ver_0232-x-fus_0983	dual	8	ver_0232	fus_0983	546	4	31.5	12.2609	0.180993	-1.88439
H59	ver_0232-x-fus_0983	dual	9	ver_0232	fus_0983	424	4	39.6	8.34204	0.180993	1.74403
H59	ver_0232-x-fus_0983	dual	10	ver_0232	fus_0983	459	5	42.1	9.46631	1.99093	2.86391
H59	ver_0232-x-fus_0983	dual	11	ver_0232	fus_0983	283	4	35.2	3.81286	0.180993	-0.226962
H59	ver_0232-x-fus_0983	dual	12	ver_0232	fus_0983	362	5	NA	6.35049	1.99093	NA
H59	ver_0232-x-fus_0983	dual	13	ver_0232	fus_0983	173	5	37.4	0.27946	1.99093	0.758532
H59	ver_0232-x-fus_0983	dual	14	ver_0232	fus_0983	520	5	NA	11.4257	1.99093	NA
H59	ver_0232-x-fus_0983	dual	15	ver_0232	fus_0983	566	5	35.8	12.9033	1.99093	0.0418089
H59	ver_0232-x-fus_0983	dual	16	ver_0232	fus_0983	467	5	41	9.72328	1.99093	2.37116
H59	ver_0232-x-fus_0983	dual	17	ver_0232	fus_0983	408	5	41.5	7.82809	1.99093	2.59514
H59	ver_0232-x-fus_0983	dual	18	ver_0232	fus_0983	484	4	NA	10.2694	0.180993	NA
H59	ver_0232-x-fus_0983	dual	19	ver_0232	fus_0983	528	5	38.2	11.6827	1.99093	1.11689
H59	ver_0232-x-fus_0983	dual	20	ver_0232	fus_0983	552	5	37.9	12.4536	1.99093	0.982509
H60	control	control	1	control	control	167	3	39.9	-0.863041	-1.19373	1.45587
H60	control	control	2	control	control	171	3	35.3	-0.779047	-1.19373	-0.347632
H60	control	control	3	control	control	160	4	34.2	-1.01003	0.795822	-0.778904
H60	control	control	4	control	control	283	4	NA	1.57279	0.795822	NA
H60	control	control	5	control	control	233	4	37.7	0.522864	0.795822	0.593326
H60	control	control	6	control	control	221	3	NA	0.270881	-1.19373	NA
H60	control	control	7	control	control	243	4	39.1	0.73285	0.795822	1.14222
H60	control	control	8	control	control	226	4	33.8	0.375874	0.795822	-0.93573
H60	control	control	9	control	control	169	4	37.5	-0.821044	0.795822	0.514913
H60	control	control	10	control	control	200	4	32.2	-0.170088	0.795822	-1.56304
H60	control	control	11	control	control	248	4	36.8	0.837843	0.795822	0.240467
H60	control	control	12	control	control	248	3	NA	0.837843	-1.19373	NA
H60	control	control	13	control	control	190	4	34.4	-0.380074	0.795822	-0.700491
H60	control	control	14	control	control	278	3	NA	1.4678	-1.19373	NA
H60	control	control	15	control	control	291	4	40.6	1.74078	0.795822	1.73032
H60	control	control	16	control	control	127	3	38.3	-1.70298	-1.19373	0.828566
H60	control	control	17	control	control	140	3	34.8	-1.43	-1.19373	-0.543664
H60	control	control	18	control	control	204	3	NA	-0.0860941	-1.19373	NA
H60	control	control	19	control	control	170	4	33.7	-0.800045	0.795822	-0.974937
H60	control	control	20	control	control	193	4	34.5	-0.317078	0.795822	-0.661284
H60	pho_0052-x-cur_0077	dual	1	pho_0052	cur_0077	188	4	32.9	-0.422071	0.795822	-1.28859
H60	pho_0052-x-cur_0077	dual	2	pho_0052	cur_0077	205	4	37.3	-0.0650955	0.795822	0.4365
H60	pho_0052-x-cur_0077	dual	3	pho_0052	cur_0077	320	4	34.8	2.34974	0.795822	-0.543664
H60	pho_0052-x-cur_0077	dual	4	pho_0052	cur_0077	178	3	NA	-0.632057	-1.19373	NA
H60	pho_0052-x-cur_0077	dual	5	pho_0052	cur_0077	299	4	38.8	1.90877	0.795822	1.0246
H60	pho_0052-x-cur_0077	dual	6	pho_0052	cur_0077	270	4	NA	1.29981	0.795822	NA
H60	pho_0052-x-cur_0077	dual	7	pho_0052	cur_0077	409	4	37.4	4.21861	0.795822	0.475706
H60	pho_0052-x-cur_0077	dual	8	pho_0052	cur_0077	271	3	32	1.32081	-1.19373	-1.64145
H60	pho_0052-x-cur_0077	dual	9	pho_0052	cur_0077	415	5	38	4.3446	2.78538	0.710946
H60	pho_0052-x-cur_0077	dual	10	pho_0052	cur_0077	354	4	42.1	3.06369	0.795822	2.31842
H60	pho_0052-x-cur_0077	dual	11	pho_0052	cur_0077	326	4	35.3	2.47573	0.795822	-0.347632
H60	pho_0052-x-cur_0077	dual	12	pho_0052	cur_0077	368	4	NA	3.35767	0.795822	NA
H60	pho_0052-x-cur_0077	dual	13	pho_0052	cur_0077	327	4	35.9	2.49673	0.795822	-0.112392
H60	pho_0052-x-cur_0077	dual	14	pho_0052	cur_0077	425	4	NA	4.55459	0.795822	NA
H60	pho_0052-x-cur_0077	dual	15	pho_0052	cur_0077	333	4	43.1	2.62272	0.795822	2.71048
H60	pho_0052-x-cur_0077	dual	16	pho_0052	cur_0077	254	4	35.2	0.963834	0.795822	-0.386838
H60	pho_0052-x-cur_0077	dual	17	pho_0052	cur_0077	338	4	39.1	2.72771	0.795822	1.14222
H60	pho_0052-x-cur_0077	dual	18	pho_0052	cur_0077	269	4	NA	1.27881	0.795822	NA
H60	pho_0052-x-cur_0077	dual	19	pho_0052	cur_0077	281	4	45.1	1.5308	0.795822	3.49461
H60	pho_0052-x-cur_0077	dual	20	pho_0052	cur_0077	403	4	37	4.09262	0.795822	0.31888
H60	pho_0052-x-muc_0113	dual	1	pho_0052	muc_0113	269	4	43.4	1.27881	0.795822	2.8281
H60	pho_0052-x-muc_0113	dual	2	pho_0052	muc_0113	395	5	35.6	3.92463	2.78538	-0.230012
H60	pho_0052-x-muc_0113	dual	3	pho_0052	muc_0113	228	4	32.2	0.417871	0.795822	-1.56304
H60	pho_0052-x-muc_0113	dual	4	pho_0052	muc_0113	347	4	NA	2.9167	0.795822	NA
H60	pho_0052-x-muc_0113	dual	5	pho_0052	muc_0113	234	4	40.1	0.543863	0.795822	1.53428
H60	pho_0052-x-muc_0113	dual	6	pho_0052	muc_0113	428	4	NA	4.61758	0.795822	NA
H60	pho_0052-x-muc_0113	dual	7	pho_0052	muc_0113	255	5	35.1	0.984833	2.78538	-0.426045
H60	pho_0052-x-muc_0113	dual	8	pho_0052	muc_0113	298	4	31.4	1.88777	0.795822	-1.87669
H60	pho_0052-x-muc_0113	dual	9	pho_0052	muc_0113	527	5	35.7	6.69644	2.78538	-0.190805
H60	pho_0052-x-muc_0113	dual	10	pho_0052	muc_0113	306	4	35.3	2.05576	0.795822	-0.347632
H60	pho_0052-x-muc_0113	dual	11	pho_0052	muc_0113	313	4	33.7	2.20275	0.795822	-0.974937
H60	pho_0052-x-muc_0113	dual	12	pho_0052	muc_0113	417	5	NA	4.3866	2.78538	NA
H60	pho_0052-x-muc_0113	dual	13	pho_0052	muc_0113	253	4	34.7	0.942835	0.795822	-0.582871
H60	pho_0052-x-muc_0113	dual	14	pho_0052	muc_0113	407	5	NA	4.17661	2.78538	NA
H60	pho_0052-x-muc_0113	dual	15	pho_0052	muc_0113	310	4	36.3	2.13975	0.795822	0.0444341
H60	pho_0052-x-muc_0113	dual	16	pho_0052	muc_0113	413	4	38.3	4.30261	0.795822	0.828566
H60	pho_0052-x-muc_0113	dual	17	pho_0052	muc_0113	350	5	34.1	2.9797	2.78538	-0.81811
H60	pho_0052-x-muc_0113	dual	18	pho_0052	muc_0113	282	4	NA	1.55179	0.795822	NA
H60	pho_0052-x-muc_0113	dual	19	pho_0052	muc_0113	465	5	34.6	5.39453	2.78538	-0.622078
H60	pho_0052-x-muc_0113	dual	20	pho_0052	muc_0113	320	5	33.9	2.34974	2.78538	-0.896524
H60	pho_0052-x-col_0223	dual	1	pho_0052	col_0223	444	4	33.3	4.95356	0.795822	-1.13176
H60	pho_0052-x-col_0223	dual	2	pho_0052	col_0223	272	4	39.7	1.34181	0.795822	1.37746
H60	pho_0052-x-col_0223	dual	3	pho_0052	col_0223	362	3	34.1	3.23168	-1.19373	-0.81811
H60	pho_0052-x-col_0223	dual	4	pho_0052	col_0223	265	4	NA	1.19482	0.795822	NA
H60	pho_0052-x-col_0223	dual	5	pho_0052	col_0223	462	5	35.7	5.33153	2.78538	-0.190805
H60	pho_0052-x-col_0223	dual	6	pho_0052	col_0223	448	4	NA	5.03756	0.795822	NA
H60	pho_0052-x-col_0223	dual	7	pho_0052	col_0223	320	4	34.5	2.34974	0.795822	-0.661284
H60	pho_0052-x-col_0223	dual	8	pho_0052	col_0223	271	5	36.9	1.32081	2.78538	0.279674
H60	pho_0052-x-col_0223	dual	9	pho_0052	col_0223	354	5	39.5	3.06369	2.78538	1.29904
H60	pho_0052-x-col_0223	dual	10	pho_0052	col_0223	395	4	36.8	3.92463	0.795822	0.240467
H60	pho_0052-x-col_0223	dual	11	pho_0052	col_0223	311	4	39.4	2.16075	0.795822	1.25984
H60	pho_0052-x-col_0223	dual	12	pho_0052	col_0223	283	5	NA	1.57279	2.78538	NA
H60	pho_0052-x-col_0223	dual	13	pho_0052	col_0223	370	4	35.5	3.39967	0.795822	-0.269218
H60	pho_0052-x-col_0223	dual	14	pho_0052	col_0223	294	4	NA	1.80378	0.795822	NA
H60	pho_0052-x-col_0223	dual	15	pho_0052	col_0223	334	4	41.1	2.64372	0.795822	1.92635
H60	pho_0052-x-col_0223	dual	16	pho_0052	col_0223	301	4	35.4	1.95077	0.795822	-0.308425
H60	pho_0052-x-col_0223	dual	17	pho_0052	col_0223	217	4	33.9	0.186887	0.795822	-0.896524
H60	pho_0052-x-col_0223	dual	18	pho_0052	col_0223	288	4	NA	1.67779	0.795822	NA
H60	pho_0052-x-col_0223	dual	19	pho_0052	col_0223	331	5	36.3	2.58072	2.78538	0.0444341
H60	pho_0052-x-col_0223	dual	20	pho_0052	col_0223	415	5	37.7	4.3446	2.78538	0.593326
H60	pho_0052-x-cla_0230	dual	1	pho_0052	cla_0230	363	4	35	3.25268	0.795822	-0.465251
H60	pho_0052-x-cla_0230	dual	2	pho_0052	cla_0230	260	4	38.2	1.08983	0.795822	0.789359
H60	pho_0052-x-cla_0230	dual	3	pho_0052	cla_0230	395	4	38.1	3.92463	0.795822	0.750152
H60	pho_0052-x-cla_0230	dual	4	pho_0052	cla_0230	315	5	NA	2.24475	2.78538	NA
H60	pho_0052-x-cla_0230	dual	5	pho_0052	cla_0230	335	4	38.1	2.66472	0.795822	0.750152
H60	pho_0052-x-cla_0230	dual	6	pho_0052	cla_0230	293	4	NA	1.78278	0.795822	NA
H60	pho_0052-x-cla_0230	dual	7	pho_0052	cla_0230	462	4	39.5	5.33153	0.795822	1.29904
H60	pho_0052-x-cla_0230	dual	8	pho_0052	cla_0230	299	5	35.8	1.90877	2.78538	-0.151599
H60	pho_0052-x-cla_0230	dual	9	pho_0052	cla_0230	388	4	38.5	3.77764	0.795822	0.906979
H60	pho_0052-x-cla_0230	dual	10	pho_0052	cla_0230	340	4	36.7	2.76971	0.795822	0.20126
H60	pho_0052-x-cla_0230	dual	11	pho_0052	cla_0230	255	4	39.6	0.984833	0.795822	1.33825
H60	pho_0052-x-cla_0230	dual	12	pho_0052	cla_0230	459	5	NA	5.26854	2.78538	NA
H60	pho_0052-x-cla_0230	dual	13	pho_0052	cla_0230	380	5	36.1	3.60965	2.78538	-0.033979
H60	pho_0052-x-cla_0230	dual	14	pho_0052	cla_0230	366	4	NA	3.31567	0.795822	NA
H60	pho_0052-x-cla_0230	dual	15	pho_0052	cla_0230	308	4	36.5	2.09776	0.795822	0.122847
H60	pho_0052-x-cla_0230	dual	16	pho_0052	cla_0230	254	4	38.9	0.963834	0.795822	1.0638
H60	pho_0052-x-cla_0230	dual	17	pho_0052	cla_0230	282	4	38.6	1.55179	0.795822	0.946185
H60	pho_0052-x-cla_0230	dual	18	pho_0052	cla_0230	254	4	NA	0.963834	0.795822	NA
H60	pho_0052-x-cla_0230	dual	19	pho_0052	cla_0230	391	4	32.7	3.84064	0.795822	-1.367
H60	pho_0052-x-cla_0230	dual	20	pho_0052	cla_0230	309	4	35.5	2.11875	0.795822	-0.269218
H60	cur_0077-x-muc_0113	dual	1	cur_0077	muc_0113	222	5	37.3	0.29188	2.78538	0.4365
H60	cur_0077-x-muc_0113	dual	2	cur_0077	muc_0113	286	4	43.5	1.63579	0.795822	2.86731
H60	cur_0077-x-muc_0113	dual	3	cur_0077	muc_0113	224	4	45.2	0.333877	0.795822	3.53382
H60	cur_0077-x-muc_0113	dual	4	cur_0077	muc_0113	232	5	NA	0.501866	2.78538	NA
H60	cur_0077-x-muc_0113	dual	5	cur_0077	muc_0113	237	4	38.3	0.606858	0.795822	0.828566
H60	cur_0077-x-muc_0113	dual	6	cur_0077	muc_0113	400	5	NA	4.02962	2.78538	NA
H60	cur_0077-x-muc_0113	dual	7	cur_0077	muc_0113	189	5	34.3	-0.401073	2.78538	-0.739697
H60	cur_0077-x-muc_0113	dual	8	cur_0077	muc_0113	265	5	42.5	1.19482	2.78538	2.47524
H60	cur_0077-x-muc_0113	dual	9	cur_0077	muc_0113	163	4	42.9	-0.947035	0.795822	2.63207
H60	cur_0077-x-muc_0113	dual	10	cur_0077	muc_0113	313	5	37.2	2.20275	2.78538	0.397293
H60	cur_0077-x-muc_0113	dual	11	cur_0077	muc_0113	260	4	37.9	1.08983	0.795822	0.671739
H60	cur_0077-x-muc_0113	dual	12	cur_0077	muc_0113	199	5	NA	-0.191087	2.78538	NA
H60	cur_0077-x-muc_0113	dual	13	cur_0077	muc_0113	530	5	38.9	6.75944	2.78538	1.0638
H60	cur_0077-x-muc_0113	dual	14	cur_0077	muc_0113	669	6	NA	9.67824	4.77493	NA
H60	cur_0077-x-muc_0113	dual	15	cur_0077	muc_0113	307	4	39.3	2.07676	0.795822	1.22063
H60	cur_0077-x-muc_0113	dual	16	cur_0077	muc_0113	457	4	43	5.22654	0.795822	2.67127
H60	cur_0077-x-muc_0113	dual	17	cur_0077	muc_0113	295	4	38.4	1.82478	0.795822	0.867772
H60	cur_0077-x-muc_0113	dual	18	cur_0077	muc_0113	240	5	NA	0.669854	2.78538	NA
H60	cur_0077-x-muc_0113	dual	19	cur_0077	muc_0113	217	5	34.3	0.186887	2.78538	-0.739697
H60	cur_0077-x-muc_0113	dual	20	cur_0077	muc_0113	450	4	42	5.07955	0.795822	2.27921
H60	muc_0113-x-tri_0218	dual	1	muc_0113	tri_0218	274	4	33.8	1.38381	0.795822	-0.93573
H60	muc_0113-x-tri_0218	dual	2	muc_0113	tri_0218	303	4	43.7	1.99276	0.795822	2.94572
H60	muc_0113-x-tri_0218	dual	3	muc_0113	tri_0218	282	5	44.4	1.55179	2.78538	3.22017
H60	muc_0113-x-tri_0218	dual	4	muc_0113	tri_0218	245	4	NA	0.774847	0.795822	NA
H60	muc_0113-x-tri_0218	dual	5	muc_0113	tri_0218	219	4	43.1	0.228884	0.795822	2.71048
H60	muc_0113-x-tri_0218	dual	6	muc_0113	tri_0218	281	4	NA	1.5308	0.795822	NA
H60	muc_0113-x-tri_0218	dual	7	muc_0113	tri_0218	298	4	37.9	1.88777	0.795822	0.671739
H60	muc_0113-x-tri_0218	dual	8	muc_0113	tri_0218	389	4	44	3.79864	0.795822	3.06334
H60	muc_0113-x-tri_0218	dual	9	muc_0113	tri_0218	238	3	40.2	0.627857	-1.19373	1.57349
H60	muc_0113-x-tri_0218	dual	10	muc_0113	tri_0218	224	4	40	0.333877	0.795822	1.49508
H60	muc_0113-x-tri_0218	dual	11	muc_0113	tri_0218	240	5	35.8	0.669854	2.78538	-0.151599
H60	muc_0113-x-tri_0218	dual	12	muc_0113	tri_0218	264	4	NA	1.17382	0.795822	NA
H60	muc_0113-x-tri_0218	dual	13	muc_0113	tri_0218	258	4	38.5	1.04783	0.795822	0.906979
H60	muc_0113-x-tri_0218	dual	14	muc_0113	tri_0218	232	4	NA	0.501866	0.795822	NA
H60	muc_0113-x-tri_0218	dual	15	muc_0113	tri_0218	247	4	36	0.816844	0.795822	-0.0731856
H60	muc_0113-x-tri_0218	dual	16	muc_0113	tri_0218	268	4	31.9	1.25781	0.795822	-1.68066
H60	muc_0113-x-tri_0218	dual	17	muc_0113	tri_0218	265	4	40	1.19482	0.795822	1.49508
H60	muc_0113-x-tri_0218	dual	18	muc_0113	tri_0218	320	4	NA	2.34974	0.795822	NA
H60	muc_0113-x-tri_0218	dual	19	muc_0113	tri_0218	255	4	36.1	0.984833	0.795822	-0.033979
H60	muc_0113-x-tri_0218	dual	20	muc_0113	tri_0218	369	5	39.1	3.37867	2.78538	1.14222
H60	muc_0113-x-col_0223	dual	1	muc_0113	col_0223	218	4	38.7	0.207886	0.795822	0.985392
H60	muc_0113-x-col_0223	dual	2	muc_0113	col_0223	219	4	38.3	0.228884	0.795822	0.828566
H60	muc_0113-x-col_0223	dual	3	muc_0113	col_0223	187	4	34.7	-0.44307	0.795822	-0.582871
H60	muc_0113-x-col_0223	dual	4	muc_0113	col_0223	161	4	NA	-0.989032	0.795822	NA
H60	muc_0113-x-col_0223	dual	5	muc_0113	col_0223	270	4	36.2	1.29981	0.795822	0.00522754
H60	muc_0113-x-col_0223	dual	6	muc_0113	col_0223	325	4	NA	2.45473	0.795822	NA
H60	muc_0113-x-col_0223	dual	7	muc_0113	col_0223	259	4	34.8	1.06883	0.795822	-0.543664
H60	muc_0113-x-col_0223	dual	8	muc_0113	col_0223	300	4	37.2	1.92977	0.795822	0.397293
H60	muc_0113-x-col_0223	dual	9	muc_0113	col_0223	221	4	37.7	0.270881	0.795822	0.593326
H60	muc_0113-x-col_0223	dual	10	muc_0113	col_0223	327	4	41.8	2.49673	0.795822	2.2008
H60	muc_0113-x-col_0223	dual	11	muc_0113	col_0223	284	4	37.9	1.59379	0.795822	0.671739
H60	muc_0113-x-col_0223	dual	12	muc_0113	col_0223	209	4	NA	0.0188987	0.795822	NA
H60	muc_0113-x-col_0223	dual	13	muc_0113	col_0223	475	6	35.7	5.60452	4.77493	-0.190805
H60	muc_0113-x-col_0223	dual	14	muc_0113	col_0223	314	4	NA	2.22375	0.795822	NA
H60	muc_0113-x-col_0223	dual	15	muc_0113	col_0223	168	4	38.9	-0.842042	0.795822	1.0638
H60	muc_0113-x-col_0223	dual	16	muc_0113	col_0223	280	3	34	1.5098	-1.19373	-0.857317
H60	muc_0113-x-col_0223	dual	17	muc_0113	col_0223	202	4	34.7	-0.128091	0.795822	-0.582871
H60	muc_0113-x-col_0223	dual	18	muc_0113	col_0223	227	4	NA	0.396873	0.795822	NA
H60	muc_0113-x-col_0223	dual	19	muc_0113	col_0223	219	4	36.9	0.228884	0.795822	0.279674
H60	muc_0113-x-col_0223	dual	20	muc_0113	col_0223	255	4	38.4	0.984833	0.795822	0.867772
H60	muc_0113-x-cla_0230	dual	1	muc_0113	cla_0230	303	4	37.7	1.99276	0.795822	0.593326
H60	muc_0113-x-cla_0230	dual	2	muc_0113	cla_0230	287	4	37.1	1.65679	0.795822	0.358087
H60	muc_0113-x-cla_0230	dual	3	muc_0113	cla_0230	421	4	36.4	4.47059	0.795822	0.0836407
H60	muc_0113-x-cla_0230	dual	4	muc_0113	cla_0230	338	4	NA	2.72771	0.795822	NA
H60	muc_0113-x-cla_0230	dual	5	muc_0113	cla_0230	294	4	37.4	1.80378	0.795822	0.475706
H60	muc_0113-x-cla_0230	dual	6	muc_0113	cla_0230	231	4	NA	0.480867	0.795822	NA
H60	muc_0113-x-cla_0230	dual	7	muc_0113	cla_0230	327	4	35.2	2.49673	0.795822	-0.386838
H60	muc_0113-x-cla_0230	dual	8	muc_0113	cla_0230	404	4	36.5	4.11362	0.795822	0.122847
H60	muc_0113-x-cla_0230	dual	9	muc_0113	cla_0230	418	4	36.6	4.4076	0.795822	0.162054
H60	muc_0113-x-cla_0230	dual	10	muc_0113	cla_0230	343	4	35.7	2.83271	0.795822	-0.190805
H60	muc_0113-x-cla_0230	dual	11	muc_0113	cla_0230	253	4	36.9	0.942835	0.795822	0.279674
H60	muc_0113-x-cla_0230	dual	12	muc_0113	cla_0230	437	5	NA	4.80657	2.78538	NA
H60	muc_0113-x-cla_0230	dual	13	muc_0113	cla_0230	556	5	35.7	7.3054	2.78538	-0.190805
H60	muc_0113-x-cla_0230	dual	14	muc_0113	cla_0230	287	4	NA	1.65679	0.795822	NA
H60	muc_0113-x-cla_0230	dual	15	muc_0113	cla_0230	292	4	40.9	1.76178	0.795822	1.84794
H60	muc_0113-x-cla_0230	dual	16	muc_0113	cla_0230	315	4	37.6	2.24475	0.795822	0.55412
H60	muc_0113-x-cla_0230	dual	17	muc_0113	cla_0230	321	4	40	2.37074	0.795822	1.49508
H60	muc_0113-x-cla_0230	dual	18	muc_0113	cla_0230	324	4	NA	2.43373	0.795822	NA
H60	muc_0113-x-cla_0230	dual	19	muc_0113	cla_0230	335	4	37.1	2.66472	0.795822	0.358087
H60	muc_0113-x-cla_0230	dual	20	muc_0113	cla_0230	525	5	35.1	6.65444	2.78538	-0.426045
H60	muc_0113-x-ver_0232	dual	1	muc_0113	ver_0232	310	4	43	2.13975	0.795822	2.67127
H60	muc_0113-x-ver_0232	dual	2	muc_0113	ver_0232	196	4	38.2	-0.254083	0.795822	0.789359
H60	muc_0113-x-ver_0232	dual	3	muc_0113	ver_0232	293	4	36.1	1.78278	0.795822	-0.033979
H60	muc_0113-x-ver_0232	dual	4	muc_0113	ver_0232	255	4	NA	0.984833	0.795822	NA
H60	muc_0113-x-ver_0232	dual	5	muc_0113	ver_0232	305	5	39	2.03476	2.78538	1.10301
H60	muc_0113-x-ver_0232	dual	6	muc_0113	ver_0232	353	4	NA	3.04269	0.795822	NA
H60	muc_0113-x-ver_0232	dual	7	muc_0113	ver_0232	676	5	33.8	9.82523	2.78538	-0.93573
H60	muc_0113-x-ver_0232	dual	8	muc_0113	ver_0232	367	5	37.8	3.33667	2.78538	0.632533
H60	muc_0113-x-ver_0232	dual	9	muc_0113	ver_0232	385	4	34.1	3.71465	0.795822	-0.81811
H60	muc_0113-x-ver_0232	dual	10	muc_0113	ver_0232	140	3	40.2	-1.43	-1.19373	1.57349
H60	muc_0113-x-ver_0232	dual	11	muc_0113	ver_0232	265	4	42.8	1.19482	0.795822	2.59286
H60	muc_0113-x-ver_0232	dual	12	muc_0113	ver_0232	378	5	NA	3.56766	2.78538	NA
H60	muc_0113-x-ver_0232	dual	13	muc_0113	ver_0232	555	5	41.1	7.2844	2.78538	1.92635
H60	muc_0113-x-ver_0232	dual	14	muc_0113	ver_0232	469	4	NA	5.47852	0.795822	NA
H60	muc_0113-x-ver_0232	dual	15	muc_0113	ver_0232	334	5	37.4	2.64372	2.78538	0.475706
H60	muc_0113-x-ver_0232	dual	16	muc_0113	ver_0232	357	4	39.7	3.12669	0.795822	1.37746
H60	muc_0113-x-ver_0232	dual	17	muc_0113	ver_0232	319	5	37.6	2.32874	2.78538	0.55412
H60	muc_0113-x-ver_0232	dual	18	muc_0113	ver_0232	311	4	NA	2.16075	0.795822	NA
H60	muc_0113-x-ver_0232	dual	19	muc_0113	ver_0232	307	5	36.3	2.07676	2.78538	0.0444341
H60	muc_0113-x-ver_0232	dual	20	muc_0113	ver_0232	196	4	42.4	-0.254083	0.795822	2.43603
H60	tri_0218-x-col_0223	dual	1	tri_0218	col_0223	166	4	35.3	-0.884039	0.795822	-0.347632
H60	tri_0218-x-col_0223	dual	2	tri_0218	col_0223	182	4	35.4	-0.548062	0.795822	-0.308425
H60	tri_0218-x-col_0223	dual	3	tri_0218	col_0223	297	4	37.6	1.86677	0.795822	0.55412
H60	tri_0218-x-col_0223	dual	4	tri_0218	col_0223	271	3	NA	1.32081	-1.19373	NA
H60	tri_0218-x-col_0223	dual	5	tri_0218	col_0223	283	4	41.9	1.57279	0.795822	2.24
H60	tri_0218-x-col_0223	dual	6	tri_0218	col_0223	221	5	NA	0.270881	2.78538	NA
H60	tri_0218-x-col_0223	dual	7	tri_0218	col_0223	254	5	39.2	0.963834	2.78538	1.18142
H60	tri_0218-x-col_0223	dual	8	tri_0218	col_0223	414	4	40.8	4.3236	0.795822	1.80873
H60	tri_0218-x-col_0223	dual	9	tri_0218	col_0223	254	4	37.2	0.963834	0.795822	0.397293
H60	tri_0218-x-col_0223	dual	10	tri_0218	col_0223	232	4	36.8	0.501866	0.795822	0.240467
H60	tri_0218-x-col_0223	dual	11	tri_0218	col_0223	345	4	42.2	2.8747	0.795822	2.35762
H60	tri_0218-x-col_0223	dual	12	tri_0218	col_0223	261	5	NA	1.11082	2.78538	NA
H60	tri_0218-x-col_0223	dual	13	tri_0218	col_0223	418	4	37.3	4.4076	0.795822	0.4365
H60	tri_0218-x-col_0223	dual	14	tri_0218	col_0223	338	4	NA	2.72771	0.795822	NA
H60	tri_0218-x-col_0223	dual	15	tri_0218	col_0223	351	4	37.5	3.00069	0.795822	0.514913
H60	tri_0218-x-col_0223	dual	16	tri_0218	col_0223	422	4	37.8	4.49159	0.795822	0.632533
H60	tri_0218-x-col_0223	dual	17	tri_0218	col_0223	326	3	42.1	2.47573	-1.19373	2.31842
H60	tri_0218-x-col_0223	dual	18	tri_0218	col_0223	287	5	NA	1.65679	2.78538	NA
H60	tri_0218-x-col_0223	dual	19	tri_0218	col_0223	389	4	37.7	3.79864	0.795822	0.593326
H60	tri_0218-x-col_0223	dual	20	tri_0218	col_0223	357	5	37.2	3.12669	2.78538	0.397293
H61	control	control	1	control	control	119	3	41	-1.05041	-0.881631	0.993427
H61	control	control	2	control	control	122	3	33.1	-0.992164	-0.881631	-1.454
H61	control	control	3	control	control	166	3	35.2	-0.137854	-0.881631	-0.803416
H61	control	control	4	control	control	99	3	NA	-1.43873	-0.881631	NA
H61	control	control	5	control	control	176	3	41.7	0.0563067	-0.881631	1.21029
H61	control	control	6	control	control	156	3	NA	-0.332016	-0.881631	NA
H61	control	control	7	control	control	158	3	37.5	-0.293183	-0.881631	-0.0908748
H61	control	control	8	control	control	246	3	34	1.41543	-0.881631	-1.17518
H61	control	control	9	control	control	186	4	39.7	0.250468	1.07755	0.590686
H61	control	control	10	control	control	294	4	39.6	2.34741	1.07755	0.559706
H61	control	control	11	control	control	165	4	34.4	-0.157271	1.07755	-1.05126
H61	control	control	12	control	control	171	4	NA	-0.0407738	1.07755	NA
H61	control	control	13	control	control	120	4	37.3	-1.031	1.07755	-0.152835
H61	control	control	14	control	control	236	4	NA	1.22127	1.07755	NA
H61	control	control	15	control	control	127	4	38.8	-0.895083	1.07755	0.311866
H61	control	control	16	control	control	258	4	34.1	1.64843	1.07755	-1.1442
H61	control	control	17	control	control	141	3	42.9	-0.623257	-0.881631	1.58205
H61	control	control	18	control	control	145	3	NA	-0.545593	-0.881631	NA
H61	control	control	19	control	control	178	4	36	0.095139	1.07755	-0.555575
H61	control	control	20	control	control	199	3	41.6	0.502877	-0.881631	1.17931
H61	cur_0077-x-col_0223	dual	1	cur_0077	col_0223	341	6	38.2	3.25997	4.99591	0.125986
H61	cur_0077-x-col_0223	dual	2	cur_0077	col_0223	256	5	36.8	1.6096	3.03673	-0.307735
H61	cur_0077-x-col_0223	dual	3	cur_0077	col_0223	488	6	37	6.11414	4.99591	-0.245775
H61	cur_0077-x-col_0223	dual	4	cur_0077	col_0223	237	5	NA	1.24069	3.03673	NA
H61	cur_0077-x-col_0223	dual	5	cur_0077	col_0223	453	4	36.2	5.43457	1.07755	-0.493615
H61	cur_0077-x-col_0223	dual	6	cur_0077	col_0223	442	5	NA	5.22099	3.03673	NA
H61	cur_0077-x-col_0223	dual	7	cur_0077	col_0223	526	5	41.7	6.85195	3.03673	1.21029
H61	cur_0077-x-col_0223	dual	8	cur_0077	col_0223	341	6	40.5	3.25997	4.99591	0.838527
H61	cur_0077-x-col_0223	dual	9	cur_0077	col_0223	106	4	44.2	-1.30282	1.07755	1.98479
H61	cur_0077-x-col_0223	dual	10	cur_0077	col_0223	441	5	38.2	5.20158	3.03673	0.125986
H61	cur_0077-x-col_0223	dual	11	cur_0077	col_0223	212	5	39.6	0.755287	3.03673	0.559706
H61	cur_0077-x-col_0223	dual	12	cur_0077	col_0223	347	5	NA	3.37646	3.03673	NA
H61	cur_0077-x-col_0223	dual	13	cur_0077	col_0223	549	5	40.7	7.29852	3.03673	0.900487
H61	cur_0077-x-col_0223	dual	14	cur_0077	col_0223	544	4	NA	7.20144	1.07755	NA
H61	cur_0077-x-col_0223	dual	15	cur_0077	col_0223	448	5	37.1	5.33749	3.03673	-0.214795
H61	cur_0077-x-col_0223	dual	16	cur_0077	col_0223	574	5	38.5	7.78392	3.03673	0.218926
H61	cur_0077-x-col_0223	dual	17	cur_0077	col_0223	385	4	37.2	4.11428	1.07755	-0.183815
H61	cur_0077-x-col_0223	dual	18	cur_0077	col_0223	354	5	NA	3.51238	3.03673	NA
H61	cur_0077-x-col_0223	dual	19	cur_0077	col_0223	491	5	38.5	6.17238	3.03673	0.218926
H61	cur_0077-x-col_0223	dual	20	cur_0077	col_0223	503	5	35.9	6.40538	3.03673	-0.586555
H61	cur_0077-x-ste_0804	dual	1	cur_0077	ste_0804	358	5	35.7	3.59004	3.03673	-0.648516
H61	cur_0077-x-ste_0804	dual	2	cur_0077	ste_0804	259	5	40	1.66784	3.03673	0.683626
H61	cur_0077-x-ste_0804	dual	3	cur_0077	ste_0804	292	5	36	2.30858	3.03673	-0.555575
H61	cur_0077-x-ste_0804	dual	4	cur_0077	ste_0804	277	4	NA	2.01733	1.07755	NA
H61	cur_0077-x-ste_0804	dual	5	cur_0077	ste_0804	461	6	44.6	5.5899	4.99591	2.10871
H61	cur_0077-x-ste_0804	dual	6	cur_0077	ste_0804	278	5	NA	2.03675	3.03673	NA
H61	cur_0077-x-ste_0804	dual	7	cur_0077	ste_0804	454	5	38.2	5.45399	3.03673	0.125986
H61	cur_0077-x-ste_0804	dual	8	cur_0077	ste_0804	367	5	34.5	3.76479	3.03673	-1.02028
H61	cur_0077-x-ste_0804	dual	9	cur_0077	ste_0804	360	5	38.1	3.62887	3.03673	0.0950055
H61	cur_0077-x-ste_0804	dual	10	cur_0077	ste_0804	324	4	38.6	2.92989	1.07755	0.249906
H61	cur_0077-x-ste_0804	dual	11	cur_0077	ste_0804	389	4	39.1	4.19194	1.07755	0.404806
H61	cur_0077-x-ste_0804	dual	12	cur_0077	ste_0804	535	5	NA	7.02669	3.03673	NA
H61	cur_0077-x-ste_0804	dual	13	cur_0077	ste_0804	276	5	32.9	1.99792	3.03673	-1.51596
H61	cur_0077-x-ste_0804	dual	14	cur_0077	ste_0804	452	7	NA	5.41516	6.95509	NA
H61	cur_0077-x-ste_0804	dual	15	cur_0077	ste_0804	440	5	41.3	5.18216	3.03673	1.08637
H61	cur_0077-x-ste_0804	dual	16	cur_0077	ste_0804	408	6	36.3	4.56085	4.99591	-0.462635
H61	cur_0077-x-ste_0804	dual	17	cur_0077	ste_0804	703	6	36.8	10.2886	4.99591	-0.307735
H61	cur_0077-x-ste_0804	dual	18	cur_0077	ste_0804	444	5	NA	5.25983	3.03673	NA
H61	cur_0077-x-ste_0804	dual	19	cur_0077	ste_0804	326	5	39.1	2.96872	3.03673	0.404806
H61	cur_0077-x-ste_0804	dual	20	cur_0077	ste_0804	410	4	35.1	4.59968	1.07755	-0.834396
H61	cur_0077-x-alt_1239	dual	1	cur_0077	alt_1239	442	5	35.6	5.22099	3.03673	-0.679496
H61	cur_0077-x-alt_1239	dual	2	cur_0077	alt_1239	501	5	39.7	6.36654	3.03673	0.590686
H61	cur_0077-x-alt_1239	dual	3	cur_0077	alt_1239	266	5	37	1.80376	3.03673	-0.245775
H61	cur_0077-x-alt_1239	dual	4	cur_0077	alt_1239	402	5	NA	4.44435	3.03673	NA
H61	cur_0077-x-alt_1239	dual	5	cur_0077	alt_1239	455	5	45	5.4734	3.03673	2.23263
H61	cur_0077-x-alt_1239	dual	6	cur_0077	alt_1239	513	5	NA	6.59954	3.03673	NA
H61	cur_0077-x-alt_1239	dual	7	cur_0077	alt_1239	398	5	42.1	4.36668	3.03673	1.33421
H61	cur_0077-x-alt_1239	dual	8	cur_0077	alt_1239	353	5	39.2	3.49296	3.03673	0.435786
H61	cur_0077-x-alt_1239	dual	9	cur_0077	alt_1239	177	5	42	0.0757229	3.03673	1.30323
H61	cur_0077-x-alt_1239	dual	10	cur_0077	alt_1239	489	6	40.9	6.13355	4.99591	0.962447
H61	cur_0077-x-alt_1239	dual	11	cur_0077	alt_1239	613	5	41.2	8.54115	3.03673	1.05539
H61	cur_0077-x-alt_1239	dual	12	cur_0077	alt_1239	385	6	NA	4.11428	4.99591	NA
H61	cur_0077-x-alt_1239	dual	13	cur_0077	alt_1239	593	6	36.5	8.15283	4.99591	-0.400675
H61	cur_0077-x-alt_1239	dual	14	cur_0077	alt_1239	223	4	NA	0.968864	1.07755	NA
H61	cur_0077-x-alt_1239	dual	15	cur_0077	alt_1239	549	5	35.5	7.29852	3.03673	-0.710476
H61	cur_0077-x-alt_1239	dual	16	cur_0077	alt_1239	620	6	40.7	8.67706	4.99591	0.900487
H61	cur_0077-x-alt_1239	dual	17	cur_0077	alt_1239	516	6	42.7	6.65779	4.99591	1.52009
H61	cur_0077-x-alt_1239	dual	18	cur_0077	alt_1239	565	6	NA	7.60918	4.99591	NA
H61	cur_0077-x-alt_1239	dual	19	cur_0077	alt_1239	546	5	38.5	7.24027	3.03673	0.218926
H61	cur_0077-x-alt_1239	dual	20	cur_0077	alt_1239	357	5	39.4	3.57062	3.03673	0.497746
H61	tri_0218-x-ste_0804	dual	1	tri_0218	ste_0804	350	5	38.9	3.43471	3.03673	0.342846
H61	tri_0218-x-ste_0804	dual	2	tri_0218	ste_0804	346	4	41.1	3.35705	1.07755	1.02441
H61	tri_0218-x-ste_0804	dual	3	tri_0218	ste_0804	323	4	43	2.91048	1.07755	1.61303
H61	tri_0218-x-ste_0804	dual	4	tri_0218	ste_0804	541	5	NA	7.14319	3.03673	NA
H61	tri_0218-x-ste_0804	dual	5	tri_0218	ste_0804	343	5	38.8	3.2988	3.03673	0.311866
H61	tri_0218-x-ste_0804	dual	6	tri_0218	ste_0804	347	4	NA	3.37646	1.07755	NA
H61	tri_0218-x-ste_0804	dual	7	tri_0218	ste_0804	380	4	37.6	4.01719	1.07755	-0.0598947
H61	tri_0218-x-ste_0804	dual	8	tri_0218	ste_0804	419	5	38.1	4.77442	3.03673	0.0950055
H61	tri_0218-x-ste_0804	dual	9	tri_0218	ste_0804	84	5	44.6	-1.72998	3.03673	2.10871
H61	tri_0218-x-ste_0804	dual	10	tri_0218	ste_0804	520	5	38.6	6.73545	3.03673	0.249906
H61	tri_0218-x-ste_0804	dual	11	tri_0218	ste_0804	349	5	38.4	3.4153	3.03673	0.187946
H61	tri_0218-x-ste_0804	dual	12	tri_0218	ste_0804	355	5	NA	3.53179	3.03673	NA
H61	tri_0218-x-ste_0804	dual	13	tri_0218	ste_0804	431	6	35.6	5.00742	4.99591	-0.679496
H61	tri_0218-x-ste_0804	dual	14	tri_0218	ste_0804	499	5	NA	6.32771	3.03673	NA
H61	tri_0218-x-ste_0804	dual	15	tri_0218	ste_0804	338	5	35.2	3.20172	3.03673	-0.803416
H61	tri_0218-x-ste_0804	dual	16	tri_0218	ste_0804	393	4	34.8	4.2696	1.07755	-0.927336
H61	tri_0218-x-ste_0804	dual	17	tri_0218	ste_0804	257	4	37.3	1.62901	1.07755	-0.152835
H61	tri_0218-x-ste_0804	dual	18	tri_0218	ste_0804	394	5	NA	4.28902	3.03673	NA
H61	tri_0218-x-ste_0804	dual	19	tri_0218	ste_0804	279	5	39.6	2.05617	3.03673	0.559706
H61	tri_0218-x-ste_0804	dual	20	tri_0218	ste_0804	322	4	39.9	2.89106	1.07755	0.652646
H61	col_0223-x-fus_0983	dual	1	col_0223	fus_0983	565	5	40.5	7.60918	3.03673	0.838527
H61	col_0223-x-fus_0983	dual	2	col_0223	fus_0983	588	5	36.3	8.05575	3.03673	-0.462635
H61	col_0223-x-fus_0983	dual	3	col_0223	fus_0983	403	5	31.6	4.46377	3.03673	-1.9187
H61	col_0223-x-fus_0983	dual	4	col_0223	fus_0983	381	4	NA	4.03661	1.07755	NA
H61	col_0223-x-fus_0983	dual	5	col_0223	fus_0983	326	5	34.1	2.96872	3.03673	-1.1442
H61	col_0223-x-fus_0983	dual	6	col_0223	fus_0983	460	4	NA	5.57048	1.07755	NA
H61	col_0223-x-fus_0983	dual	7	col_0223	fus_0983	462	5	30.6	5.60932	3.03673	-2.2285
H61	col_0223-x-fus_0983	dual	8	col_0223	fus_0983	411	4	36	4.61909	1.07755	-0.555575
H61	col_0223-x-fus_0983	dual	9	col_0223	fus_0983	299	5	41	2.44449	3.03673	0.993427
H61	col_0223-x-fus_0983	dual	10	col_0223	fus_0983	400	4	33.1	4.40552	1.07755	-1.454
H61	col_0223-x-fus_0983	dual	11	col_0223	fus_0983	319	4	41.1	2.83281	1.07755	1.02441
H61	col_0223-x-fus_0983	dual	12	col_0223	fus_0983	398	4	NA	4.36668	1.07755	NA
H61	col_0223-x-fus_0983	dual	13	col_0223	fus_0983	443	4	38.2	5.24041	1.07755	0.125986
H61	col_0223-x-fus_0983	dual	14	col_0223	fus_0983	467	4	NA	5.7064	1.07755	NA
H61	col_0223-x-fus_0983	dual	15	col_0223	fus_0983	438	6	36.9	5.14333	4.99591	-0.276755
H61	col_0223-x-fus_0983	dual	16	col_0223	fus_0983	458	5	34.9	5.53165	3.03673	-0.896356
H61	col_0223-x-fus_0983	dual	17	col_0223	fus_0983	197	5	40.8	0.464045	3.03673	0.931467
H61	col_0223-x-fus_0983	dual	18	col_0223	fus_0983	394	5	NA	4.28902	3.03673	NA
H61	col_0223-x-fus_0983	dual	19	col_0223	fus_0983	574	5	41.4	7.78392	3.03673	1.11735
H61	col_0223-x-fus_0983	dual	20	col_0223	fus_0983	288	8	37.8	2.23091	8.91427	0.00206534
H61	cla_0230-x-ste_0804	dual	1	cla_0230	ste_0804	390	6	30	4.21136	4.99591	-2.41438
H61	cla_0230-x-ste_0804	dual	2	cla_0230	ste_0804	266	5	36.8	1.80376	3.03673	-0.307735
H61	cla_0230-x-ste_0804	dual	3	cla_0230	ste_0804	266	4	37.7	1.80376	1.07755	-0.0289147
H61	cla_0230-x-ste_0804	dual	4	cla_0230	ste_0804	481	6	NA	5.97822	4.99591	NA
H61	cla_0230-x-ste_0804	dual	5	cla_0230	ste_0804	327	4	40	2.98814	1.07755	0.683626
H61	cla_0230-x-ste_0804	dual	6	cla_0230	ste_0804	352	4	NA	3.47354	1.07755	NA
H61	cla_0230-x-ste_0804	dual	7	cla_0230	ste_0804	255	4	35.5	1.59018	1.07755	-0.710476
H61	cla_0230-x-ste_0804	dual	8	cla_0230	ste_0804	700	5	43.3	10.2304	3.03673	1.70597
H61	cla_0230-x-ste_0804	dual	9	cla_0230	ste_0804	353	5	40.1	3.49296	3.03673	0.714606
H61	cla_0230-x-ste_0804	dual	10	cla_0230	ste_0804	321	4	33.6	2.87164	1.07755	-1.2991
H61	cla_0230-x-ste_0804	dual	11	cla_0230	ste_0804	403	4	35.6	4.46377	1.07755	-0.679496
H61	cla_0230-x-ste_0804	dual	12	cla_0230	ste_0804	281	4	NA	2.095	1.07755	NA
H61	cla_0230-x-ste_0804	dual	13	cla_0230	ste_0804	385	5	34.5	4.11428	3.03673	-1.02028
H61	cla_0230-x-ste_0804	dual	14	cla_0230	ste_0804	219	5	NA	0.8912	3.03673	NA
H61	cla_0230-x-ste_0804	dual	15	cla_0230	ste_0804	500	4	36.8	6.34713	1.07755	-0.307735
H61	cla_0230-x-ste_0804	dual	16	cla_0230	ste_0804	309	4	36	2.63865	1.07755	-0.555575
H61	cla_0230-x-ste_0804	dual	17	cla_0230	ste_0804	524	5	41.3	6.81312	3.03673	1.08637
H61	cla_0230-x-ste_0804	dual	18	cla_0230	ste_0804	416	4	NA	4.71617	1.07755	NA
H61	cla_0230-x-ste_0804	dual	19	cla_0230	ste_0804	445	5	40.2	5.27924	3.03673	0.745586
H61	cla_0230-x-ste_0804	dual	20	cla_0230	ste_0804	418	5	35.3	4.75501	3.03673	-0.772436
H61	cla_0230-x-fus_0983	dual	1	cla_0230	fus_0983	259	5	35.4	1.66784	3.03673	-0.741456
H61	cla_0230-x-fus_0983	dual	2	cla_0230	fus_0983	192	4	37.6	0.366965	1.07755	-0.0598947
H61	cla_0230-x-fus_0983	dual	3	cla_0230	fus_0983	214	4	38.5	0.794119	1.07755	0.218926
H61	cla_0230-x-fus_0983	dual	4	cla_0230	fus_0983	278	5	NA	2.03675	3.03673	NA
H61	cla_0230-x-fus_0983	dual	5	cla_0230	fus_0983	303	4	43.5	2.52215	1.07755	1.76793
H61	cla_0230-x-fus_0983	dual	6	cla_0230	fus_0983	385	5	NA	4.11428	3.03673	NA
H61	cla_0230-x-fus_0983	dual	7	cla_0230	fus_0983	361	5	41.7	3.64829	3.03673	1.21029
H61	cla_0230-x-fus_0983	dual	8	cla_0230	fus_0983	311	6	35.3	2.67748	4.99591	-0.772436
H61	cla_0230-x-fus_0983	dual	9	cla_0230	fus_0983	346	4	41.5	3.35705	1.07755	1.14833
H61	cla_0230-x-fus_0983	dual	10	cla_0230	fus_0983	247	4	37.3	1.43485	1.07755	-0.152835
H61	cla_0230-x-fus_0983	dual	11	cla_0230	fus_0983	389	5	40.7	4.19194	3.03673	0.900487
H61	cla_0230-x-fus_0983	dual	12	cla_0230	fus_0983	296	5	NA	2.38624	3.03673	NA
H61	cla_0230-x-fus_0983	dual	13	cla_0230	fus_0983	182	4	41	0.172803	1.07755	0.993427
H61	cla_0230-x-fus_0983	dual	14	cla_0230	fus_0983	347	4	NA	3.37646	1.07755	NA
H61	cla_0230-x-fus_0983	dual	15	cla_0230	fus_0983	255	4	38.7	1.59018	1.07755	0.280886
H61	cla_0230-x-fus_0983	dual	16	cla_0230	fus_0983	243	4	41.9	1.35719	1.07755	1.27225
H61	cla_0230-x-fus_0983	dual	17	cla_0230	fus_0983	180	4	44	0.133971	1.07755	1.92283
H61	cla_0230-x-fus_0983	dual	18	cla_0230	fus_0983	250	4	NA	1.4931	1.07755	NA
H61	cla_0230-x-fus_0983	dual	19	cla_0230	fus_0983	230	4	39.9	1.10478	1.07755	0.652646
H61	cla_0230-x-fus_0983	dual	20	cla_0230	fus_0983	152	4	41.4	-0.40968	1.07755	1.11735
H61	ver_0232-x-ste_0804	dual	1	ver_0232	ste_0804	273	4	43.7	1.93967	1.07755	1.82989
H61	ver_0232-x-ste_0804	dual	2	ver_0232	ste_0804	283	5	38.6	2.13383	3.03673	0.249906
H61	ver_0232-x-ste_0804	dual	3	ver_0232	ste_0804	255	4	38.2	1.59018	1.07755	0.125986
H61	ver_0232-x-ste_0804	dual	4	ver_0232	ste_0804	185	4	NA	0.231052	1.07755	NA
H61	ver_0232-x-ste_0804	dual	5	ver_0232	ste_0804	157	4	45.9	-0.312599	1.07755	2.51145
H61	ver_0232-x-ste_0804	dual	6	ver_0232	ste_0804	277	5	NA	2.01733	3.03673	NA
H61	ver_0232-x-ste_0804	dual	7	ver_0232	ste_0804	262	4	42.9	1.72609	1.07755	1.58205
H61	ver_0232-x-ste_0804	dual	8	ver_0232	ste_0804	273	4	43.9	1.93967	1.07755	1.89185
H61	ver_0232-x-ste_0804	dual	9	ver_0232	ste_0804	468	4	39.2	5.72581	1.07755	0.435786
H61	ver_0232-x-ste_0804	dual	10	ver_0232	ste_0804	412	5	43.1	4.63851	3.03673	1.64401
H61	ver_0232-x-ste_0804	dual	11	ver_0232	ste_0804	358	4	38.9	3.59004	1.07755	0.342846
H61	ver_0232-x-ste_0804	dual	12	ver_0232	ste_0804	250	4	NA	1.4931	1.07755	NA
H61	ver_0232-x-ste_0804	dual	13	ver_0232	ste_0804	217	5	35.1	0.852368	3.03673	-0.834396
H61	ver_0232-x-ste_0804	dual	14	ver_0232	ste_0804	361	4	NA	3.64829	1.07755	NA
H61	ver_0232-x-ste_0804	dual	15	ver_0232	ste_0804	232	5	37.8	1.14361	3.03673	0.00206534
H61	ver_0232-x-ste_0804	dual	16	ver_0232	ste_0804	321	5	40.4	2.87164	3.03673	0.807546
H61	ver_0232-x-ste_0804	dual	17	ver_0232	ste_0804	272	6	40.5	1.92025	4.99591	0.838527
H61	ver_0232-x-ste_0804	dual	18	ver_0232	ste_0804	273	5	NA	1.93967	3.03673	NA
H61	ver_0232-x-ste_0804	dual	19	ver_0232	ste_0804	453	5	40.8	5.43457	3.03673	0.931467
H61	ver_0232-x-ste_0804	dual	20	ver_0232	ste_0804	433	5	42.9	5.04625	3.03673	1.58205
H61	ste_0804-x-fus_0983	dual	1	ste_0804	fus_0983	173	4	37.9	-0.00194161	1.07755	0.0330454
H61	ste_0804-x-fus_0983	dual	2	ste_0804	fus_0983	303	4	35.7	2.52215	1.07755	-0.648516
H61	ste_0804-x-fus_0983	dual	3	ste_0804	fus_0983	177	4	40.6	0.0757229	1.07755	0.869507
H61	ste_0804-x-fus_0983	dual	4	ste_0804	fus_0983	162	5	NA	-0.215519	3.03673	NA
H61	ste_0804-x-fus_0983	dual	5	ste_0804	fus_0983	357	5	37.1	3.57062	3.03673	-0.214795
H61	ste_0804-x-fus_0983	dual	6	ste_0804	fus_0983	293	4	NA	2.32799	1.07755	NA
H61	ste_0804-x-fus_0983	dual	7	ste_0804	fus_0983	283	5	42.1	2.13383	3.03673	1.33421
H61	ste_0804-x-fus_0983	dual	8	ste_0804	fus_0983	216	4	39.3	0.832951	1.07755	0.466766
H61	ste_0804-x-fus_0983	dual	9	ste_0804	fus_0983	291	5	39.3	2.28916	3.03673	0.466766
H61	ste_0804-x-fus_0983	dual	10	ste_0804	fus_0983	338	4	40.6	3.20172	1.07755	0.869507
H61	ste_0804-x-fus_0983	dual	11	ste_0804	fus_0983	212	4	37.3	0.755287	1.07755	-0.152835
H61	ste_0804-x-fus_0983	dual	12	ste_0804	fus_0983	153	4	NA	-0.390264	1.07755	NA
H61	ste_0804-x-fus_0983	dual	13	ste_0804	fus_0983	419	5	33.9	4.77442	3.03673	-1.20616
H61	ste_0804-x-fus_0983	dual	14	ste_0804	fus_0983	281	5	NA	2.095	3.03673	NA
H61	ste_0804-x-fus_0983	dual	15	ste_0804	fus_0983	378	5	36.3	3.97836	3.03673	-0.462635
H61	ste_0804-x-fus_0983	dual	16	ste_0804	fus_0983	247	5	45.4	1.43485	3.03673	2.35655
H61	ste_0804-x-fus_0983	dual	17	ste_0804	fus_0983	361	4	41.6	3.64829	1.07755	1.17931
H61	ste_0804-x-fus_0983	dual	18	ste_0804	fus_0983	209	5	NA	0.697039	3.03673	NA
H61	ste_0804-x-fus_0983	dual	19	ste_0804	fus_0983	545	5	40.2	7.22085	3.03673	0.745586
H61	ste_0804-x-fus_0983	dual	20	ste_0804	fus_0983	611	5	39	8.50232	3.03673	0.373826
H62	control	control	1	control	control	54	3	36.7	-1.22729	0.223607	-1.22962
H62	control	control	2	control	control	153	3	39.3	2.55781	0.223607	-0.00627359
H62	control	control	3	control	control	66	3	35.2	-0.768489	0.223607	-1.9354
H62	control	control	4	control	control	90	2	NA	0.14911	-4.24853	NA
H62	control	control	5	control	control	85	3	42.1	-0.0420566	0.223607	1.31118
H62	control	control	6	control	control	66	3	NA	-0.768489	0.223607	NA
H62	control	control	7	control	control	90	3	39.3	0.14911	0.223607	-0.00627359
H62	control	control	8	control	control	51	3	39.8	-1.34199	0.223607	0.228986
H62	control	control	9	control	control	102	3	38.9	0.60791	0.223607	-0.194481
H62	control	control	10	control	control	67	3	37.8	-0.730256	0.223607	-0.712052
H62	control	control	11	control	control	50	3	37.2	-1.38022	0.223607	-0.994364
H62	control	control	12	control	control	84	3	NA	-0.0802899	0.223607	NA
H62	control	control	13	control	control	92	3	39.1	0.225577	0.223607	-0.100377
H62	control	control	14	control	control	100	3	NA	0.531443	0.223607	NA
H62	control	control	15	control	control	108	3	41.5	0.837309	0.223607	1.02887
H62	control	control	16	control	control	122	3	43.2	1.37258	0.223607	1.82875
H62	control	control	17	control	control	102	3	41.4	0.60791	0.223607	0.981816
H62	control	control	18	control	control	89	3	NA	0.110877	0.223607	NA
H62	control	control	19	control	control	53	3	38.8	-1.26552	0.223607	-0.241533
H62	control	control	20	control	control	98	3	39.4	0.454976	0.223607	0.0407783
H62	tol_0289	single	1	tol_0289	tol_0289	57	3	39.7	-1.11259	0.223607	0.181934
H62	tol_0289	single	2	tol_0289	tol_0289	86	3	41.1	-0.00382333	0.223607	0.840661
H62	tol_0289	single	3	tol_0289	tol_0289	76	3	36.6	-0.386156	0.223607	-1.27668
H62	tol_0289	single	4	tol_0289	tol_0289	101	3	NA	0.569676	0.223607	NA
H62	tol_0289	single	5	tol_0289	tol_0289	104	3	38.1	0.684376	0.223607	-0.570896
H62	tol_0289	single	6	tol_0289	tol_0289	141	3	NA	2.09901	0.223607	NA
H62	tol_0289	single	7	tol_0289	tol_0289	105	3	39.3	0.72261	0.223607	-0.00627359
H62	tol_0289	single	8	tol_0289	tol_0289	150	3	35.4	2.44311	0.223607	-1.8413
H62	tol_0289	single	9	tol_0289	tol_0289	76	3	37	-0.386156	0.223607	-1.08847
H62	tol_0289	single	10	tol_0289	tol_0289	111	3	38.5	0.952009	0.223607	-0.382689
H62	tol_0289	single	11	tol_0289	tol_0289	131	3	36.5	1.71668	0.223607	-1.32373
H62	tol_0289	single	12	tol_0289	tol_0289	103	3	NA	0.646143	0.223607	NA
H62	tol_0289	single	13	tol_0289	tol_0289	118	3	45.9	1.21964	0.223607	3.09915
H62	tol_0289	single	14	tol_0289	tol_0289	129	3	NA	1.64021	0.223607	NA
H62	tol_0289	single	15	tol_0289	tol_0289	73	2	42.4	-0.500856	-4.24853	1.45234
H62	tol_0289	single	16	tol_0289	tol_0289	59	3	41	-1.03612	0.223607	0.793609
H62	tol_0289	single	17	tol_0289	tol_0289	90	3	39.2	0.14911	0.223607	-0.0533255
H62	tol_0289	single	18	tol_0289	tol_0289	130	3	NA	1.67844	0.223607	NA
H62	tol_0289	single	19	tol_0289	tol_0289	113	3	36.5	1.02848	0.223607	-1.32373
H62	tol_0289	single	20	tol_0289	tol_0289	139	3	39	2.02254	0.223607	-0.147429
H62	muc_0113-x-ste_0804	dual	1	muc_0113	ste_0804	152	4	41.7	2.51957	4.69574	1.12297
H62	muc_0113-x-ste_0804	dual	2	muc_0113	ste_0804	103	4	41.8	0.646143	4.69574	1.17002
H62	muc_0113-x-ste_0804	dual	3	muc_0113	ste_0804	142	4	45.4	2.13724	4.69574	2.86389
H62	muc_0113-x-ste_0804	dual	4	muc_0113	ste_0804	119	3	NA	1.25788	0.223607	NA
H62	muc_0113-x-ste_0804	dual	5	muc_0113	ste_0804	98	3	41.2	0.454976	0.223607	0.887713
H62	muc_0113-x-ste_0804	dual	6	muc_0113	ste_0804	133	4	NA	1.79314	4.69574	NA
H62	muc_0113-x-ste_0804	dual	7	muc_0113	ste_0804	78	4	37.4	-0.30969	4.69574	-0.90026
H62	muc_0113-x-ste_0804	dual	8	muc_0113	ste_0804	115	4	39.9	1.10494	4.69574	0.276038
H62	muc_0113-x-ste_0804	dual	9	muc_0113	ste_0804	95	3	47.7	0.340276	0.223607	3.94609
H62	muc_0113-x-ste_0804	dual	10	muc_0113	ste_0804	174	3	43.8	3.36071	0.223607	2.11106
H62	muc_0113-x-ste_0804	dual	11	muc_0113	ste_0804	130	3	45.8	1.67844	0.223607	3.0521
H62	muc_0113-x-ste_0804	dual	12	muc_0113	ste_0804	61	4	NA	-0.959656	4.69574	NA
H62	muc_0113-x-ste_0804	dual	13	muc_0113	ste_0804	137	4	40.7	1.94608	4.69574	0.652453
H62	muc_0113-x-ste_0804	dual	14	muc_0113	ste_0804	101	4	NA	0.569676	4.69574	NA
H62	muc_0113-x-ste_0804	dual	15	muc_0113	ste_0804	111	4	44.8	0.952009	4.69574	2.58158
H62	muc_0113-x-ste_0804	dual	16	muc_0113	ste_0804	116	4	42.5	1.14318	4.69574	1.49939
H62	muc_0113-x-ste_0804	dual	17	muc_0113	ste_0804	91	3	42	0.187343	0.223607	1.26413
H62	muc_0113-x-ste_0804	dual	18	muc_0113	ste_0804	153	4	NA	2.55781	4.69574	NA
H62	muc_0113-x-ste_0804	dual	19	muc_0113	ste_0804	104	4	41.7	0.684376	4.69574	1.12297
H62	muc_0113-x-ste_0804	dual	20	muc_0113	ste_0804	114	3	41.5	1.06671	0.223607	1.02887
H62	muc_0113-x-asp_0917	dual	1	muc_0113	asp_0917	110	3	41.1	0.913776	0.223607	0.840661
H62	muc_0113-x-asp_0917	dual	2	muc_0113	asp_0917	116	4	41.1	1.14318	4.69574	0.840661
H62	muc_0113-x-asp_0917	dual	3	muc_0113	asp_0917	150	3	47.7	2.44311	0.223607	3.94609
H62	muc_0113-x-asp_0917	dual	4	muc_0113	asp_0917	125	3	NA	1.48728	0.223607	NA
H62	muc_0113-x-asp_0917	dual	5	muc_0113	asp_0917	115	3	47.3	1.10494	0.223607	3.75788
H62	muc_0113-x-asp_0917	dual	6	muc_0113	asp_0917	117	3	NA	1.18141	0.223607	NA
H62	muc_0113-x-asp_0917	dual	7	muc_0113	asp_0917	71	3	42.4	-0.577323	0.223607	1.45234
H62	muc_0113-x-asp_0917	dual	8	muc_0113	asp_0917	137	4	44.7	1.94608	4.69574	2.53453
H62	muc_0113-x-asp_0917	dual	9	muc_0113	asp_0917	101	3	45	0.569676	0.223607	2.67569
H62	muc_0113-x-asp_0917	dual	10	muc_0113	asp_0917	121	3	46.8	1.33434	0.223607	3.52262
H62	muc_0113-x-asp_0917	dual	11	muc_0113	asp_0917	91	3	43.6	0.187343	0.223607	2.01696
H62	muc_0113-x-asp_0917	dual	12	muc_0113	asp_0917	111	4	NA	0.952009	4.69574	NA
H62	muc_0113-x-asp_0917	dual	13	muc_0113	asp_0917	110	3	43.2	0.913776	0.223607	1.82875
H62	muc_0113-x-asp_0917	dual	14	muc_0113	asp_0917	126	3	NA	1.52551	0.223607	NA
H62	muc_0113-x-asp_0917	dual	15	muc_0113	asp_0917	114	3	46.6	1.06671	0.223607	3.42852
H62	muc_0113-x-asp_0917	dual	16	muc_0113	asp_0917	118	3	46.2	1.21964	0.223607	3.24031
H62	muc_0113-x-asp_0917	dual	17	muc_0113	asp_0917	131	4	39.9	1.71668	4.69574	0.276038
H62	muc_0113-x-asp_0917	dual	18	muc_0113	asp_0917	95	3	NA	0.340276	0.223607	NA
H62	muc_0113-x-asp_0917	dual	19	muc_0113	asp_0917	85	3	40.3	-0.0420566	0.223607	0.464245
H62	muc_0113-x-asp_0917	dual	20	muc_0113	asp_0917	111	3	42.5	0.952009	0.223607	1.49939
H62	tri_0218-x-fus_0983	dual	1	tri_0218	fus_0983	111	4	40.7	0.952009	4.69574	0.652453
H62	tri_0218-x-fus_0983	dual	2	tri_0218	fus_0983	125	4	37.8	1.48728	4.69574	-0.712052
H62	tri_0218-x-fus_0983	dual	3	tri_0218	fus_0983	135	3	38.7	1.86961	0.223607	-0.288585
H62	tri_0218-x-fus_0983	dual	4	tri_0218	fus_0983	129	4	NA	1.64021	4.69574	NA
H62	tri_0218-x-fus_0983	dual	5	tri_0218	fus_0983	118	3	38.8	1.21964	0.223607	-0.241533
H62	tri_0218-x-fus_0983	dual	6	tri_0218	fus_0983	126	4	NA	1.52551	4.69574	NA
H62	tri_0218-x-fus_0983	dual	7	tri_0218	fus_0983	100	3	37.9	0.531443	0.223607	-0.665
H62	tri_0218-x-fus_0983	dual	8	tri_0218	fus_0983	158	4	37.7	2.74897	4.69574	-0.759104
H62	tri_0218-x-fus_0983	dual	9	tri_0218	fus_0983	140	3	46.4	2.06078	0.223607	3.33441
H62	tri_0218-x-fus_0983	dual	10	tri_0218	fus_0983	105	3	29.1	0.72261	0.223607	-4.80557
H62	tri_0218-x-fus_0983	dual	11	tri_0218	fus_0983	106	3	40.6	0.760843	0.223607	0.605401
H62	tri_0218-x-fus_0983	dual	12	tri_0218	fus_0983	88	3	NA	0.0726433	0.223607	NA
H62	tri_0218-x-fus_0983	dual	13	tri_0218	fus_0983	107	3	38.4	0.799076	0.223607	-0.429741
H62	tri_0218-x-fus_0983	dual	14	tri_0218	fus_0983	135	3	NA	1.86961	0.223607	NA
H62	tri_0218-x-fus_0983	dual	15	tri_0218	fus_0983	122	3	38.3	1.37258	0.223607	-0.476793
H62	tri_0218-x-fus_0983	dual	16	tri_0218	fus_0983	95	3	40	0.340276	0.223607	0.32309
H62	tri_0218-x-fus_0983	dual	17	tri_0218	fus_0983	92	3	38.2	0.225577	0.223607	-0.523845
H62	tri_0218-x-fus_0983	dual	18	tri_0218	fus_0983	87	3	NA	0.03441	0.223607	NA
H62	tri_0218-x-fus_0983	dual	19	tri_0218	fus_0983	122	3	36	1.37258	0.223607	-1.55899
H62	tri_0218-x-fus_0983	dual	20	tri_0218	fus_0983	148	4	39.4	2.36664	4.69574	0.0407783
H62	tol_0289-x-asp_0917	dual	1	tol_0289	asp_0917	56	2	37.4	-1.15082	-4.24853	-0.90026
H62	tol_0289-x-asp_0917	dual	2	tol_0289	asp_0917	39	2	40.8	-1.80079	-4.24853	0.699505
H62	tol_0289-x-asp_0917	dual	3	tol_0289	asp_0917	66	2	39.3	-0.768489	-4.24853	-0.00627359
H62	tol_0289-x-asp_0917	dual	4	tol_0289	asp_0917	62	2	NA	-0.921423	-4.24853	NA
H62	tol_0289-x-asp_0917	dual	5	tol_0289	asp_0917	64	2	32.2	-0.844956	-4.24853	-3.34696
H62	tol_0289-x-asp_0917	dual	6	tol_0289	asp_0917	116	3	NA	1.14318	0.223607	NA
H62	tol_0289-x-asp_0917	dual	7	tol_0289	asp_0917	26	1	37.5	-2.29782	-8.72067	-0.853208
H62	tol_0289-x-asp_0917	dual	8	tol_0289	asp_0917	64	2	43.3	-0.844956	-4.24853	1.8758
H62	tol_0289-x-asp_0917	dual	9	tol_0289	asp_0917	65	3	36.9	-0.806723	0.223607	-1.13552
H62	tol_0289-x-asp_0917	dual	10	tol_0289	asp_0917	29	2	35.9	-2.18312	-4.24853	-1.60604
H62	tol_0289-x-asp_0917	dual	11	tol_0289	asp_0917	84	3	38.5	-0.0802899	0.223607	-0.382689
H62	tol_0289-x-asp_0917	dual	12	tol_0289	asp_0917	74	2	NA	-0.462623	-4.24853	NA
H62	tol_0289-x-asp_0917	dual	13	tol_0289	asp_0917	66	3	40.1	-0.768489	0.223607	0.370142
H62	tol_0289-x-asp_0917	dual	14	tol_0289	asp_0917	74	2	NA	-0.462623	-4.24853	NA
H62	tol_0289-x-asp_0917	dual	15	tol_0289	asp_0917	46	1	35.5	-1.53316	-8.72067	-1.79425
H62	tol_0289-x-asp_0917	dual	16	tol_0289	asp_0917	27	2	37.7	-2.25959	-4.24853	-0.759104
H62	tol_0289-x-asp_0917	dual	17	tol_0289	asp_0917	43	2	35.9	-1.64786	-4.24853	-1.60604
H62	tol_0289-x-asp_0917	dual	18	tol_0289	asp_0917	64	3	NA	-0.844956	0.223607	NA
H62	tol_0289-x-asp_0917	dual	19	tol_0289	asp_0917	54	2	37.9	-1.22729	-4.24853	-0.665
H62	tol_0289-x-asp_0917	dual	20	tol_0289	asp_0917	106	2	40	0.760843	-4.24853	0.32309
H62	ste_0804-x-asp_0917	dual	1	ste_0804	asp_0917	77	3	41.3	-0.347923	0.223607	0.934765
H62	ste_0804-x-asp_0917	dual	2	ste_0804	asp_0917	98	3	50.4	0.454976	0.223607	5.21649
H62	ste_0804-x-asp_0917	dual	3	ste_0804	asp_0917	104	3	40.9	0.684376	0.223607	0.746557
H62	ste_0804-x-asp_0917	dual	4	ste_0804	asp_0917	157	3	NA	2.71074	0.223607	NA
H62	ste_0804-x-asp_0917	dual	5	ste_0804	asp_0917	102	3	40.7	0.60791	0.223607	0.652453
H62	ste_0804-x-asp_0917	dual	6	ste_0804	asp_0917	81	3	NA	-0.19499	0.223607	NA
H62	ste_0804-x-asp_0917	dual	7	ste_0804	asp_0917	105	3	39.4	0.72261	0.223607	0.0407783
H62	ste_0804-x-asp_0917	dual	8	ste_0804	asp_0917	119	3	39.8	1.25788	0.223607	0.228986
H62	ste_0804-x-asp_0917	dual	9	ste_0804	asp_0917	159	3	42.1	2.78721	0.223607	1.31118
H62	ste_0804-x-asp_0917	dual	10	ste_0804	asp_0917	117	2	42.8	1.18141	-4.24853	1.64054
H62	ste_0804-x-asp_0917	dual	11	ste_0804	asp_0917	94	3	40.6	0.302043	0.223607	0.605401
H62	ste_0804-x-asp_0917	dual	12	ste_0804	asp_0917	100	3	NA	0.531443	0.223607	NA
H62	ste_0804-x-asp_0917	dual	13	ste_0804	asp_0917	131	4	40.4	1.71668	4.69574	0.511297
H62	ste_0804-x-asp_0917	dual	14	ste_0804	asp_0917	122	4	NA	1.37258	4.69574	NA
H62	ste_0804-x-asp_0917	dual	15	ste_0804	asp_0917	144	3	43	2.21371	0.223607	1.73465
H62	ste_0804-x-asp_0917	dual	16	ste_0804	asp_0917	55	2	44.2	-1.18906	-4.24853	2.29927
H62	ste_0804-x-asp_0917	dual	17	ste_0804	asp_0917	63	2	43.2	-0.883189	-4.24853	1.82875
H62	ste_0804-x-asp_0917	dual	18	ste_0804	asp_0917	34	2	NA	-1.99196	-4.24853	NA
H62	ste_0804-x-asp_0917	dual	19	ste_0804	asp_0917	112	3	40.7	0.990243	0.223607	0.652453
H62	ste_0804-x-asp_0917	dual	20	ste_0804	asp_0917	113	3	45.9	1.02848	0.223607	3.09915
H63	control	control	1	control	control	116	4	36	0.668455	1.95864	-1.57491
H63	control	control	2	control	control	65	2	45.4	-0.850085	-1.44769	1.35081
H63	control	control	3	control	control	114	3	39.8	0.608905	0.255474	-0.392172
H63	control	control	4	control	control	118	3	NA	0.728006	0.255474	NA
H63	control	control	5	control	control	102	3	43.8	0.251601	0.255474	0.852819
H63	control	control	6	control	control	62	3	NA	-0.939411	0.255474	NA
H63	control	control	7	control	control	56	3	37.6	-1.11806	0.255474	-1.07692
H63	control	control	8	control	control	118	3	38.8	0.728006	0.255474	-0.70342
H63	control	control	9	control	control	53	2	43.3	-1.20739	-1.44769	0.697195
H63	control	control	10	control	control	149	3	47.3	1.65104	0.255474	1.94219
H63	control	control	11	control	control	100	3	42.6	0.192051	0.255474	0.479321
H63	control	control	12	control	control	76	3	NA	-0.522556	0.255474	NA
H63	control	control	13	control	control	71	3	37.6	-0.671433	0.255474	-1.07692
H63	control	control	14	control	control	39	2	NA	-1.62424	-1.44769	NA
H63	control	control	15	control	control	88	2	38.7	-0.165253	-1.44769	-0.734544
H63	control	control	16	control	control	153	4	40.4	1.77014	1.95864	-0.205423
H63	control	control	17	control	control	90	3	43.5	-0.105702	0.255474	0.759444
H63	control	control	18	control	control	149	3	NA	1.65104	0.255474	NA
H63	control	control	19	control	control	86	3	39.3	-0.224803	0.255474	-0.547796
H63	control	control	20	control	control	66	2	41.8	-0.820309	-1.44769	0.230323
H63	pho_0052-x-asp_0917	dual	1	pho_0052	asp_0917	56	1	45.1	-1.11806	-3.15085	1.25744
H63	pho_0052-x-asp_0917	dual	2	pho_0052	asp_0917	26	1	44.3	-2.01132	-3.15085	1.00844
H63	pho_0052-x-asp_0917	dual	3	pho_0052	asp_0917	52	1	49.8	-1.23716	-3.15085	2.7203
H63	pho_0052-x-asp_0917	dual	4	pho_0052	asp_0917	82	2	NA	-0.343905	-1.44769	NA
H63	pho_0052-x-asp_0917	dual	5	pho_0052	asp_0917	75	2	42.9	-0.552332	-1.44769	0.572696
H63	pho_0052-x-asp_0917	dual	6	pho_0052	asp_0917	27	1	NA	-1.98155	-3.15085	NA
H63	pho_0052-x-asp_0917	dual	7	pho_0052	asp_0917	57	1	51.2	-1.08829	-3.15085	3.15605
H63	pho_0052-x-asp_0917	dual	8	pho_0052	asp_0917	105	3	50.2	0.340927	0.255474	2.8448
H63	pho_0052-x-asp_0917	dual	9	pho_0052	asp_0917	91	3	40.4	-0.075927	0.255474	-0.205423
H63	pho_0052-x-asp_0917	dual	10	pho_0052	asp_0917	78	2	50.7	-0.463006	-1.44769	3.00043
H63	pho_0052-x-asp_0917	dual	11	pho_0052	asp_0917	70	2	49.6	-0.701208	-1.44769	2.65805
H63	pho_0052-x-asp_0917	dual	12	pho_0052	asp_0917	63	2	NA	-0.909635	-1.44769	NA
H63	pho_0052-x-asp_0917	dual	13	pho_0052	asp_0917	44	1	45.3	-1.47537	-3.15085	1.31969
H63	pho_0052-x-asp_0917	dual	14	pho_0052	asp_0917	86	2	NA	-0.224803	-1.44769	NA
H63	pho_0052-x-asp_0917	dual	15	pho_0052	asp_0917	103	2	45.1	0.281377	-1.44769	1.25744
H63	pho_0052-x-asp_0917	dual	16	pho_0052	asp_0917	87	2	42.6	-0.195028	-1.44769	0.479321
H63	pho_0052-x-asp_0917	dual	17	pho_0052	asp_0917	48	1	40.2	-1.35626	-3.15085	-0.267673
H63	pho_0052-x-asp_0917	dual	18	pho_0052	asp_0917	126	4	NA	0.966208	1.95864	NA
H63	pho_0052-x-asp_0917	dual	19	pho_0052	asp_0917	57	2	41.4	-1.08829	-1.44769	0.105824
H63	pho_0052-x-asp_0917	dual	20	pho_0052	asp_0917	77	2	44.6	-0.492781	-1.44769	1.10182
H63	muc_0113-x-tol_0289	dual	1	muc_0113	tol_0289	100	3	38.5	0.192051	0.255474	-0.796794
H63	muc_0113-x-tol_0289	dual	2	muc_0113	tol_0289	74	2	38.7	-0.582107	-1.44769	-0.734544
H63	muc_0113-x-tol_0289	dual	3	muc_0113	tol_0289	99	3	36.9	0.162275	0.255474	-1.29479
H63	muc_0113-x-tol_0289	dual	4	muc_0113	tol_0289	66	2	NA	-0.820309	-1.44769	NA
H63	muc_0113-x-tol_0289	dual	5	muc_0113	tol_0289	85	2	42.1	-0.254579	-1.44769	0.323698
H63	muc_0113-x-tol_0289	dual	6	muc_0113	tol_0289	93	3	NA	-0.0163764	0.255474	NA
H63	muc_0113-x-tol_0289	dual	7	muc_0113	tol_0289	94	3	40.9	0.0133989	0.255474	-0.0497996
H63	muc_0113-x-tol_0289	dual	8	muc_0113	tol_0289	136	3	38.3	1.26396	0.255474	-0.859043
H63	muc_0113-x-tol_0289	dual	9	muc_0113	tol_0289	83	2	37.1	-0.314129	-1.44769	-1.23254
H63	muc_0113-x-tol_0289	dual	10	muc_0113	tol_0289	154	3	39.3	1.79992	0.255474	-0.547796
H63	muc_0113-x-tol_0289	dual	11	muc_0113	tol_0289	75	3	40.4	-0.552332	0.255474	-0.205423
H63	muc_0113-x-tol_0289	dual	12	muc_0113	tol_0289	10	3	NA	-2.48773	0.255474	NA
H63	muc_0113-x-tol_0289	dual	13	muc_0113	tol_0289	137	3	43	1.29374	0.255474	0.60382
H63	muc_0113-x-tol_0289	dual	14	muc_0113	tol_0289	125	3	NA	0.936433	0.255474	NA
H63	muc_0113-x-tol_0289	dual	15	muc_0113	tol_0289	173	3	42.7	2.36565	0.255474	0.510446
H63	muc_0113-x-tol_0289	dual	16	muc_0113	tol_0289	99	3	36.6	0.162275	0.255474	-1.38816
H63	muc_0113-x-tol_0289	dual	17	muc_0113	tol_0289	126	3	38.8	0.966208	0.255474	-0.70342
H63	muc_0113-x-tol_0289	dual	18	muc_0113	tol_0289	89	3	NA	-0.135478	0.255474	NA
H63	muc_0113-x-tol_0289	dual	19	muc_0113	tol_0289	101	3	38.2	0.221826	0.255474	-0.890168
H63	muc_0113-x-tol_0289	dual	20	muc_0113	tol_0289	80	2	37.8	-0.403455	-1.44769	-1.01467
H63	tri_0218-x-tol_0289	dual	1	tri_0218	tol_0289	156	3	38.9	1.85947	0.255474	-0.672295
H63	tri_0218-x-tol_0289	dual	2	tri_0218	tol_0289	82	2	41.5	-0.343905	-1.44769	0.136949
H63	tri_0218-x-tol_0289	dual	3	tri_0218	tol_0289	95	3	43.9	0.0431742	0.255474	0.883943
H63	tri_0218-x-tol_0289	dual	4	tri_0218	tol_0289	147	4	NA	1.59149	1.95864	NA
H63	tri_0218-x-tol_0289	dual	5	tri_0218	tol_0289	161	3	41.3	2.00834	0.255474	0.0746994
H63	tri_0218-x-tol_0289	dual	6	tri_0218	tol_0289	134	3	NA	1.20441	0.255474	NA
H63	tri_0218-x-tol_0289	dual	7	tri_0218	tol_0289	81	3	46.7	-0.37368	0.255474	1.75544
H63	tri_0218-x-tol_0289	dual	8	tri_0218	tol_0289	99	3	49.3	0.162275	0.255474	2.56468
H63	tri_0218-x-tol_0289	dual	9	tri_0218	tol_0289	104	4	43.3	0.311152	1.95864	0.697195
H63	tri_0218-x-tol_0289	dual	10	tri_0218	tol_0289	157	4	41.1	1.88924	1.95864	0.0124499
H63	tri_0218-x-tol_0289	dual	11	tri_0218	tol_0289	98	3	42	0.1325	0.255474	0.292573
H63	tri_0218-x-tol_0289	dual	12	tri_0218	tol_0289	71	3	NA	-0.671433	0.255474	NA
H63	tri_0218-x-tol_0289	dual	13	tri_0218	tol_0289	184	4	41.7	2.69318	1.95864	0.199198
H63	tri_0218-x-tol_0289	dual	14	tri_0218	tol_0289	68	3	NA	-0.760759	0.255474	NA
H63	tri_0218-x-tol_0289	dual	15	tri_0218	tol_0289	192	4	44.6	2.93138	1.95864	1.10182
H63	tri_0218-x-tol_0289	dual	16	tri_0218	tol_0289	106	3	43.5	0.370702	0.255474	0.759444
H63	tri_0218-x-tol_0289	dual	17	tri_0218	tol_0289	138	4	45.1	1.32351	1.95864	1.25744
H63	tri_0218-x-tol_0289	dual	18	tri_0218	tol_0289	134	4	NA	1.20441	1.95864	NA
H63	tri_0218-x-tol_0289	dual	19	tri_0218	tol_0289	108	3	35.6	0.430253	0.255474	-1.69941
H63	tri_0218-x-tol_0289	dual	20	tri_0218	tol_0289	133	3	45.4	1.17464	0.255474	1.35081
H63	col_0223-x-ver_0232	dual	1	col_0223	ver_0232	160	4	42.4	1.97857	1.95864	0.417072
H63	col_0223-x-ver_0232	dual	2	col_0223	ver_0232	122	3	44.8	0.847107	0.255474	1.16407
H63	col_0223-x-ver_0232	dual	3	col_0223	ver_0232	125	3	38	0.936433	0.255474	-0.952418
H63	col_0223-x-ver_0232	dual	4	col_0223	ver_0232	146	3	NA	1.56171	0.255474	NA
H63	col_0223-x-ver_0232	dual	5	col_0223	ver_0232	161	3	44.8	2.00834	0.255474	1.16407
H63	col_0223-x-ver_0232	dual	6	col_0223	ver_0232	127	4	NA	0.995984	1.95864	NA
H63	col_0223-x-ver_0232	dual	7	col_0223	ver_0232	114	3	41.9	0.608905	0.255474	0.261448
H63	col_0223-x-ver_0232	dual	8	col_0223	ver_0232	119	3	44.4	0.757781	0.255474	1.03957
H63	col_0223-x-ver_0232	dual	9	col_0223	ver_0232	221	4	44	3.79486	1.95864	0.915068
H63	col_0223-x-ver_0232	dual	10	col_0223	ver_0232	163	3	41.1	2.06789	0.255474	0.0124499
H63	col_0223-x-ver_0232	dual	11	col_0223	ver_0232	82	3	47.7	-0.343905	0.255474	2.06668
H63	col_0223-x-ver_0232	dual	12	col_0223	ver_0232	95	2	NA	0.0431742	-1.44769	NA
H63	col_0223-x-ver_0232	dual	13	col_0223	ver_0232	174	3	44.8	2.39542	0.255474	1.16407
H63	col_0223-x-ver_0232	dual	14	col_0223	ver_0232	126	3	NA	0.966208	0.255474	NA
H63	col_0223-x-ver_0232	dual	15	col_0223	ver_0232	158	4	38.6	1.91902	1.95864	-0.765669
H63	col_0223-x-ver_0232	dual	16	col_0223	ver_0232	120	3	39.4	0.787557	0.255474	-0.516671
H63	col_0223-x-ver_0232	dual	17	col_0223	ver_0232	143	4	41.7	1.47239	1.95864	0.199198
H63	col_0223-x-ver_0232	dual	18	col_0223	ver_0232	185	4	NA	2.72295	1.95864	NA
H63	col_0223-x-ver_0232	dual	19	col_0223	ver_0232	143	3	39.3	1.47239	0.255474	-0.547796
H63	col_0223-x-ver_0232	dual	20	col_0223	ver_0232	129	3	40.5	1.05553	0.255474	-0.174299
H63	col_0223-x-tol_0289	dual	1	col_0223	tol_0289	143	4	48.3	1.47239	1.95864	2.25343
H63	col_0223-x-tol_0289	dual	2	col_0223	tol_0289	204	4	40.5	3.28868	1.95864	-0.174299
H63	col_0223-x-tol_0289	dual	3	col_0223	tol_0289	190	3	40	2.87183	0.255474	-0.329922
H63	col_0223-x-tol_0289	dual	4	col_0223	tol_0289	173	4	NA	2.36565	1.95864	NA
H63	col_0223-x-tol_0289	dual	5	col_0223	tol_0289	257	3	45	4.86677	0.255474	1.22632
H63	col_0223-x-tol_0289	dual	6	col_0223	tol_0289	172	4	NA	2.33587	1.95864	NA
H63	col_0223-x-tol_0289	dual	7	col_0223	tol_0289	36	3	48.2	-1.71357	0.255474	2.22231
H63	col_0223-x-tol_0289	dual	8	col_0223	tol_0289	168	4	42.5	2.21677	1.95864	0.448197
H63	col_0223-x-tol_0289	dual	9	col_0223	tol_0289	193	4	42.2	2.96115	1.95864	0.354822
H63	col_0223-x-tol_0289	dual	10	col_0223	tol_0289	192	4	42.5	2.93138	1.95864	0.448197
H63	col_0223-x-tol_0289	dual	11	col_0223	tol_0289	155	4	40.5	1.82969	1.95864	-0.174299
H63	col_0223-x-tol_0289	dual	12	col_0223	tol_0289	94	4	NA	0.0133989	1.95864	NA
H63	col_0223-x-tol_0289	dual	13	col_0223	tol_0289	196	4	41.2	3.05048	1.95864	0.0435747
H63	col_0223-x-tol_0289	dual	14	col_0223	tol_0289	142	4	NA	1.44261	1.95864	NA
H63	col_0223-x-tol_0289	dual	15	col_0223	tol_0289	196	4	42.1	3.05048	1.95864	0.323698
H63	col_0223-x-tol_0289	dual	16	col_0223	tol_0289	169	4	41.7	2.24655	1.95864	0.199198
H63	col_0223-x-tol_0289	dual	17	col_0223	tol_0289	140	4	44.4	1.38306	1.95864	1.03957
H63	col_0223-x-tol_0289	dual	18	col_0223	tol_0289	173	3	NA	2.36565	0.255474	NA
H63	col_0223-x-tol_0289	dual	19	col_0223	tol_0289	135	4	41.3	1.23419	1.95864	0.0746994
H63	col_0223-x-tol_0289	dual	20	col_0223	tol_0289	155	3	42.6	1.82969	0.255474	0.479321
H63	col_0223-x-ste_0804	dual	1	col_0223	ste_0804	141	4	43.9	1.41284	1.95864	0.883943
H63	col_0223-x-ste_0804	dual	2	col_0223	ste_0804	153	4	43	1.77014	1.95864	0.60382
H63	col_0223-x-ste_0804	dual	3	col_0223	ste_0804	149	4	38.9	1.65104	1.95864	-0.672295
H63	col_0223-x-ste_0804	dual	4	col_0223	ste_0804	138	3	NA	1.32351	0.255474	NA
H63	col_0223-x-ste_0804	dual	5	col_0223	ste_0804	186	4	40.9	2.75273	1.95864	-0.0497996
H63	col_0223-x-ste_0804	dual	6	col_0223	ste_0804	104	4	NA	0.311152	1.95864	NA
H63	col_0223-x-ste_0804	dual	7	col_0223	ste_0804	103	4	47	0.281377	1.95864	1.84881
H63	col_0223-x-ste_0804	dual	8	col_0223	ste_0804	155	4	44.5	1.82969	1.95864	1.07069
H63	col_0223-x-ste_0804	dual	9	col_0223	ste_0804	158	4	46.1	1.91902	1.95864	1.56869
H63	col_0223-x-ste_0804	dual	10	col_0223	ste_0804	196	4	41.1	3.05048	1.95864	0.0124499
H63	col_0223-x-ste_0804	dual	11	col_0223	ste_0804	129	5	43.2	1.05553	3.6618	0.66607
H63	col_0223-x-ste_0804	dual	12	col_0223	ste_0804	145	3	NA	1.53194	0.255474	NA
H63	col_0223-x-ste_0804	dual	13	col_0223	ste_0804	185	4	44.9	2.72295	1.95864	1.19519
H63	col_0223-x-ste_0804	dual	14	col_0223	ste_0804	202	4	NA	3.22913	1.95864	NA
H63	col_0223-x-ste_0804	dual	15	col_0223	ste_0804	159	4	39.4	1.94879	1.95864	-0.516671
H63	col_0223-x-ste_0804	dual	16	col_0223	ste_0804	138	4	44	1.32351	1.95864	0.915068
H63	col_0223-x-ste_0804	dual	17	col_0223	ste_0804	157	4	42.9	1.88924	1.95864	0.572696
H63	col_0223-x-ste_0804	dual	18	col_0223	ste_0804	153	4	NA	1.77014	1.95864	NA
H63	col_0223-x-ste_0804	dual	19	col_0223	ste_0804	203	4	40.5	3.25891	1.95864	-0.174299
H63	col_0223-x-ste_0804	dual	20	col_0223	ste_0804	246	4	37.4	4.53924	1.95864	-1.13917
H63	cla_0230-x-tol_0289	dual	1	cla_0230	tol_0289	153	4	37.3	1.77014	1.95864	-1.17029
H63	cla_0230-x-tol_0289	dual	2	cla_0230	tol_0289	173	4	40.7	2.36565	1.95864	-0.112049
H63	cla_0230-x-tol_0289	dual	3	cla_0230	tol_0289	169	3	43.9	2.24655	0.255474	0.883943
H63	cla_0230-x-tol_0289	dual	4	cla_0230	tol_0289	177	3	NA	2.48475	0.255474	NA
H63	cla_0230-x-tol_0289	dual	5	cla_0230	tol_0289	162	3	42.1	2.03812	0.255474	0.323698
H63	cla_0230-x-tol_0289	dual	6	cla_0230	tol_0289	196	4	NA	3.05048	1.95864	NA
H63	cla_0230-x-tol_0289	dual	7	cla_0230	tol_0289	72	3	40	-0.641658	0.255474	-0.329922
H63	cla_0230-x-tol_0289	dual	8	cla_0230	tol_0289	175	4	39.3	2.4252	1.95864	-0.547796
H63	cla_0230-x-tol_0289	dual	9	cla_0230	tol_0289	145	4	44	1.53194	1.95864	0.915068
H63	cla_0230-x-tol_0289	dual	10	cla_0230	tol_0289	155	4	33.9	1.82969	1.95864	-2.22853
H63	cla_0230-x-tol_0289	dual	11	cla_0230	tol_0289	153	4	40.2	1.77014	1.95864	-0.267673
H63	cla_0230-x-tol_0289	dual	12	cla_0230	tol_0289	147	4	NA	1.59149	1.95864	NA
H63	cla_0230-x-tol_0289	dual	13	cla_0230	tol_0289	176	4	40.2	2.45497	1.95864	-0.267673
H63	cla_0230-x-tol_0289	dual	14	cla_0230	tol_0289	118	4	NA	0.728006	1.95864	NA
H63	cla_0230-x-tol_0289	dual	15	cla_0230	tol_0289	181	3	36.1	2.60385	0.255474	-1.54379
H63	cla_0230-x-tol_0289	dual	16	cla_0230	tol_0289	137	4	34.4	1.29374	1.95864	-2.07291
H63	cla_0230-x-tol_0289	dual	17	cla_0230	tol_0289	137	4	41.8	1.29374	1.95864	0.230323
H63	cla_0230-x-tol_0289	dual	18	cla_0230	tol_0289	148	4	NA	1.62126	1.95864	NA
H63	cla_0230-x-tol_0289	dual	19	cla_0230	tol_0289	117	4	39.5	0.698231	1.95864	-0.485546
H63	cla_0230-x-tol_0289	dual	20	cla_0230	tol_0289	164	3	42.7	2.09767	0.255474	0.510446
H63	ver_0232-x-tol_0289	dual	1	ver_0232	tol_0289	79	4	37.4	-0.433231	1.95864	-1.13917
H63	ver_0232-x-tol_0289	dual	2	ver_0232	tol_0289	101	3	41.5	0.221826	0.255474	0.136949
H63	ver_0232-x-tol_0289	dual	3	ver_0232	tol_0289	97	3	45	0.102725	0.255474	1.22632
H63	ver_0232-x-tol_0289	dual	4	ver_0232	tol_0289	72	3	NA	-0.641658	0.255474	NA
H63	ver_0232-x-tol_0289	dual	5	ver_0232	tol_0289	88	3	36.8	-0.165253	0.255474	-1.32591
H63	ver_0232-x-tol_0289	dual	6	ver_0232	tol_0289	125	3	NA	0.936433	0.255474	NA
H63	ver_0232-x-tol_0289	dual	7	ver_0232	tol_0289	101	4	41	0.221826	1.95864	-0.0186749
H63	ver_0232-x-tol_0289	dual	8	ver_0232	tol_0289	145	4	41.3	1.53194	1.95864	0.0746994
H63	ver_0232-x-tol_0289	dual	9	ver_0232	tol_0289	136	4	42	1.26396	1.95864	0.292573
H63	ver_0232-x-tol_0289	dual	10	ver_0232	tol_0289	133	3	41.2	1.17464	0.255474	0.0435747
H63	ver_0232-x-tol_0289	dual	11	ver_0232	tol_0289	145	3	41.5	1.53194	0.255474	0.136949
H63	ver_0232-x-tol_0289	dual	12	ver_0232	tol_0289	106	4	NA	0.370702	1.95864	NA
H63	ver_0232-x-tol_0289	dual	13	ver_0232	tol_0289	122	3	42.6	0.847107	0.255474	0.479321
H63	ver_0232-x-tol_0289	dual	14	ver_0232	tol_0289	127	3	NA	0.995984	0.255474	NA
H63	ver_0232-x-tol_0289	dual	15	ver_0232	tol_0289	126	4	39.4	0.966208	1.95864	-0.516671
H63	ver_0232-x-tol_0289	dual	16	ver_0232	tol_0289	88	4	44	-0.165253	1.95864	0.915068
H63	ver_0232-x-tol_0289	dual	17	ver_0232	tol_0289	113	3	39.2	0.57913	0.255474	-0.578921
H63	ver_0232-x-tol_0289	dual	18	ver_0232	tol_0289	143	3	NA	1.47239	0.255474	NA
H63	ver_0232-x-tol_0289	dual	19	ver_0232	tol_0289	113	3	39.3	0.57913	0.255474	-0.547796
H63	ver_0232-x-tol_0289	dual	20	ver_0232	tol_0289	114	4	39.7	0.608905	1.95864	-0.423297
H63	tol_0289-x-ste_0804	dual	1	tol_0289	ste_0804	205	4	40.6	3.31846	1.95864	-0.143174
H63	tol_0289-x-ste_0804	dual	2	tol_0289	ste_0804	112	3	39.3	0.549354	0.255474	-0.547796
H63	tol_0289-x-ste_0804	dual	3	tol_0289	ste_0804	190	4	44.2	2.87183	1.95864	0.977318
H63	tol_0289-x-ste_0804	dual	4	tol_0289	ste_0804	161	4	NA	2.00834	1.95864	NA
H63	tol_0289-x-ste_0804	dual	5	tol_0289	ste_0804	137	3	41.8	1.29374	0.255474	0.230323
H63	tol_0289-x-ste_0804	dual	6	tol_0289	ste_0804	118	3	NA	0.728006	0.255474	NA
H63	tol_0289-x-ste_0804	dual	7	tol_0289	ste_0804	84	3	43.3	-0.284354	0.255474	0.697195
H63	tol_0289-x-ste_0804	dual	8	tol_0289	ste_0804	157	4	42.3	1.88924	1.95864	0.385947
H63	tol_0289-x-ste_0804	dual	9	tol_0289	ste_0804	86	4	44.9	-0.224803	1.95864	1.19519
H63	tol_0289-x-ste_0804	dual	10	tol_0289	ste_0804	214	4	44.7	3.58643	1.95864	1.13294
H63	tol_0289-x-ste_0804	dual	11	tol_0289	ste_0804	148	4	45.4	1.62126	1.95864	1.35081
H63	tol_0289-x-ste_0804	dual	12	tol_0289	ste_0804	139	4	NA	1.35329	1.95864	NA
H63	tol_0289-x-ste_0804	dual	13	tol_0289	ste_0804	119	4	39.1	0.757781	1.95864	-0.610045
H63	tol_0289-x-ste_0804	dual	14	tol_0289	ste_0804	232	5	NA	4.12239	3.6618	NA
H63	tol_0289-x-ste_0804	dual	15	tol_0289	ste_0804	132	3	44.4	1.14486	0.255474	1.03957
H63	tol_0289-x-ste_0804	dual	16	tol_0289	ste_0804	167	3	42.5	2.187	0.255474	0.448197
H63	tol_0289-x-ste_0804	dual	17	tol_0289	ste_0804	180	4	41.3	2.57407	1.95864	0.0746994
H63	tol_0289-x-ste_0804	dual	18	tol_0289	ste_0804	145	4	NA	1.53194	1.95864	NA
H63	tol_0289-x-ste_0804	dual	19	tol_0289	ste_0804	171	3	49.5	2.3061	0.255474	2.62693
H63	tol_0289-x-ste_0804	dual	20	tol_0289	ste_0804	208	4	40.5	3.40778	1.95864	-0.174299
H64	control	control	1	control	control	245	5	42.9	1.35432	1.5292	2.23361
H64	control	control	2	control	control	144	4	37.5	-0.427911	-0.382301	-0.255006
H64	control	control	3	control	control	273	4	40.4	1.8484	-0.382301	1.08147
H64	control	control	4	control	control	254	4	NA	1.51313	-0.382301	NA
H64	control	control	5	control	control	213	4	38.6	0.78965	-0.382301	0.251934
H64	control	control	6	control	control	245	5	NA	1.35432	1.5292	NA
H64	control	control	7	control	control	128	3	38.7	-0.710244	-2.2938	0.298019
H64	control	control	8	control	control	225	5	38.6	1.0014	1.5292	0.251934
H64	control	control	9	control	control	122	4	36.2	-0.816119	-0.382301	-0.854118
H64	control	control	10	control	control	124	4	36.8	-0.780827	-0.382301	-0.577605
H64	control	control	11	control	control	128	4	39.1	-0.710244	-0.382301	0.482361
H64	control	control	12	control	control	206	4	NA	0.666129	-0.382301	NA
H64	control	control	13	control	control	147	5	35.3	-0.374973	1.5292	-1.26889
H64	control	control	14	control	control	139	4	NA	-0.51614	-0.382301	NA
H64	control	control	15	control	control	108	4	33.9	-1.06316	-0.382301	-1.91408
H64	control	control	16	control	control	179	5	38.7	0.189692	1.5292	0.298019
H64	control	control	17	control	control	108	4	36.5	-1.06316	-0.382301	-0.715861
H64	control	control	18	control	control	154	4	NA	-0.251453	-0.382301	NA
H64	control	control	19	control	control	89	4	38.2	-1.39843	-0.382301	0.0675921
H64	control	control	20	control	control	134	4	39.4	-0.604369	-0.382301	0.620618
H64	set_0031-x-pho_0052	dual	1	set_0031	pho_0052	163	4	39.5	-0.0926405	-0.382301	0.666703
H64	set_0031-x-pho_0052	dual	2	set_0031	pho_0052	118	3	37.9	-0.886702	-2.2938	-0.0706644
H64	set_0031-x-pho_0052	dual	3	set_0031	pho_0052	8	1	41	-2.82774	-6.11681	1.35799
H64	set_0031-x-pho_0052	dual	4	set_0031	pho_0052	74	3	NA	-1.66312	-2.2938	NA
H64	set_0031-x-pho_0052	dual	5	set_0031	pho_0052	44	1	44.6	-2.19249	-6.11681	3.01706
H64	set_0031-x-pho_0052	dual	6	set_0031	pho_0052	11	0	NA	-2.7748	-8.02832	NA
H64	set_0031-x-pho_0052	dual	7	set_0031	pho_0052	20	2	33.2	-2.61599	-4.20531	-2.23668
H64	set_0031-x-pho_0052	dual	8	set_0031	pho_0052	78	3	38.3	-1.59253	-2.2938	0.113678
H64	set_0031-x-pho_0052	dual	9	set_0031	pho_0052	NA	NA	NA	NA	NA	NA
H64	set_0031-x-pho_0052	dual	10	set_0031	pho_0052	30	2	36.6	-2.43953	-4.20531	-0.669776
H64	set_0031-x-pho_0052	dual	11	set_0031	pho_0052	41	1	39.2	-2.24543	-6.11681	0.528447
H64	set_0031-x-pho_0052	dual	12	set_0031	pho_0052	23	2	NA	-2.56305	-4.20531	NA
H64	set_0031-x-pho_0052	dual	13	set_0031	pho_0052	47	2	44.1	-2.13955	-4.20531	2.78664
H64	set_0031-x-pho_0052	dual	14	set_0031	pho_0052	63	2	NA	-1.85722	-4.20531	NA
H64	set_0031-x-pho_0052	dual	15	set_0031	pho_0052	67	3	43.2	-1.78664	-2.2938	2.37187
H64	set_0031-x-pho_0052	dual	16	set_0031	pho_0052	83	4	NA	-1.50431	-0.382301	NA
H64	set_0031-x-pho_0052	dual	17	set_0031	pho_0052	13	0	NA	-2.73951	-8.02832	NA
H64	set_0031-x-pho_0052	dual	18	set_0031	pho_0052	161	4	NA	-0.127932	-0.382301	NA
H64	set_0031-x-pho_0052	dual	19	set_0031	pho_0052	37	2	36.5	-2.31601	-4.20531	-0.715861
H64	set_0031-x-pho_0052	dual	20	set_0031	pho_0052	193	4	43.1	0.436734	-0.382301	2.32578
H64	set_0031-x-cur_0077	dual	1	set_0031	cur_0077	168	4	31.7	-0.00441145	-0.382301	-2.92796
H64	set_0031-x-cur_0077	dual	2	set_0031	cur_0077	160	4	34.6	-0.145578	-0.382301	-1.59149
H64	set_0031-x-cur_0077	dual	3	set_0031	cur_0077	159	4	35.2	-0.163224	-0.382301	-1.31497
H64	set_0031-x-cur_0077	dual	4	set_0031	cur_0077	189	4	NA	0.366151	-0.382301	NA
H64	set_0031-x-cur_0077	dual	5	set_0031	cur_0077	235	4	41.8	1.17786	-0.382301	1.72667
H64	set_0031-x-cur_0077	dual	6	set_0031	cur_0077	122	4	NA	-0.816119	-0.382301	NA
H64	set_0031-x-cur_0077	dual	7	set_0031	cur_0077	74	4	38.7	-1.66312	-0.382301	0.298019
H64	set_0031-x-cur_0077	dual	8	set_0031	cur_0077	116	4	39.9	-0.921994	-0.382301	0.851045
H64	set_0031-x-cur_0077	dual	9	set_0031	cur_0077	156	4	36.2	-0.216161	-0.382301	-0.854118
H64	set_0031-x-cur_0077	dual	10	set_0031	cur_0077	210	5	36.8	0.736713	1.5292	-0.577605
H64	set_0031-x-cur_0077	dual	11	set_0031	cur_0077	101	4	35.7	-1.18668	-0.382301	-1.08455
H64	set_0031-x-cur_0077	dual	12	set_0031	cur_0077	127	4	NA	-0.72789	-0.382301	NA
H64	set_0031-x-cur_0077	dual	13	set_0031	cur_0077	134	4	38.1	-0.604369	-0.382301	0.0215066
H64	set_0031-x-cur_0077	dual	14	set_0031	cur_0077	173	5	NA	0.0838176	1.5292	NA
H64	set_0031-x-cur_0077	dual	15	set_0031	cur_0077	192	4	38.1	0.419088	-0.382301	0.0215066
H64	set_0031-x-cur_0077	dual	16	set_0031	cur_0077	126	4	39.2	-0.745535	-0.382301	0.528447
H64	set_0031-x-cur_0077	dual	17	set_0031	cur_0077	133	4	40.2	-0.622015	-0.382301	0.989302
H64	set_0031-x-cur_0077	dual	18	set_0031	cur_0077	185	4	NA	0.295567	-0.382301	NA
H64	set_0031-x-cur_0077	dual	19	set_0031	cur_0077	100	4	35.4	-1.20433	-0.382301	-1.2228
H64	set_0031-x-cur_0077	dual	20	set_0031	cur_0077	132	4	39	-0.639661	-0.382301	0.436276
H64	set_0031-x-cla_0230	dual	1	set_0031	cla_0230	221	4	37.2	0.930816	-0.382301	-0.393263
H64	set_0031-x-cla_0230	dual	2	set_0031	cla_0230	241	4	39.9	1.28373	-0.382301	0.851045
H64	set_0031-x-cla_0230	dual	3	set_0031	cla_0230	218	4	42.6	0.877879	-0.382301	2.09535
H64	set_0031-x-cla_0230	dual	4	set_0031	cla_0230	272	5	NA	1.83075	1.5292	NA
H64	set_0031-x-cla_0230	dual	5	set_0031	cla_0230	173	3	43.2	0.0838176	-2.2938	2.37187
H64	set_0031-x-cla_0230	dual	6	set_0031	cla_0230	214	5	NA	0.807296	1.5292	NA
H64	set_0031-x-cla_0230	dual	7	set_0031	cla_0230	154	4	38.2	-0.251453	-0.382301	0.0675921
H64	set_0031-x-cla_0230	dual	8	set_0031	cla_0230	156	4	39.8	-0.216161	-0.382301	0.80496
H64	set_0031-x-cla_0230	dual	9	set_0031	cla_0230	199	4	43.1	0.542609	-0.382301	2.32578
H64	set_0031-x-cla_0230	dual	10	set_0031	cla_0230	197	3	45.4	0.507317	-2.2938	3.38575
H64	set_0031-x-cla_0230	dual	11	set_0031	cla_0230	172	4	40.7	0.0661718	-0.382301	1.21973
H64	set_0031-x-cla_0230	dual	12	set_0031	cla_0230	176	5	NA	0.136755	1.5292	NA
H64	set_0031-x-cla_0230	dual	13	set_0031	cla_0230	212	4	37.2	0.772004	-0.382301	-0.393263
H64	set_0031-x-cla_0230	dual	14	set_0031	cla_0230	230	4	NA	1.08963	-0.382301	NA
H64	set_0031-x-cla_0230	dual	15	set_0031	cla_0230	137	4	42.6	-0.551432	-0.382301	2.09535
H64	set_0031-x-cla_0230	dual	16	set_0031	cla_0230	163	4	35.3	-0.0926405	-0.382301	-1.26889
H64	set_0031-x-cla_0230	dual	17	set_0031	cla_0230	173	4	36.3	0.0838176	-0.382301	-0.808032
H64	set_0031-x-cla_0230	dual	18	set_0031	cla_0230	207	3	NA	0.683775	-2.2938	NA
H64	set_0031-x-cla_0230	dual	19	set_0031	cla_0230	235	4	38.1	1.17786	-0.382301	0.0215066
H64	set_0031-x-cla_0230	dual	20	set_0031	cla_0230	151	3	37.7	-0.30439	-2.2938	-0.162835
H64	pho_0052-x-tri_0218	dual	1	pho_0052	tri_0218	98	3	38.1	-1.23962	-2.2938	0.0215066
H64	pho_0052-x-tri_0218	dual	2	pho_0052	tri_0218	102	3	39.7	-1.16903	-2.2938	0.758874
H64	pho_0052-x-tri_0218	dual	3	pho_0052	tri_0218	87	3	35.2	-1.43372	-2.2938	-1.31497
H64	pho_0052-x-tri_0218	dual	4	pho_0052	tri_0218	91	3	NA	-1.36314	-2.2938	NA
H64	pho_0052-x-tri_0218	dual	5	pho_0052	tri_0218	59	3	40.3	-1.9278	-2.2938	1.03539
H64	pho_0052-x-tri_0218	dual	6	pho_0052	tri_0218	87	3	NA	-1.43372	-2.2938	NA
H64	pho_0052-x-tri_0218	dual	7	pho_0052	tri_0218	99	3	42.5	-1.22197	-2.2938	2.04927
H64	pho_0052-x-tri_0218	dual	8	pho_0052	tri_0218	82	4	35	-1.52195	-0.382301	-1.40714
H64	pho_0052-x-tri_0218	dual	9	pho_0052	tri_0218	123	4	40.7	-0.798473	-0.382301	1.21973
H64	pho_0052-x-tri_0218	dual	10	pho_0052	tri_0218	51	2	39.9	-2.06897	-4.20531	0.851045
H64	pho_0052-x-tri_0218	dual	11	pho_0052	tri_0218	102	3	40.1	-1.16903	-2.2938	0.943216
H64	pho_0052-x-tri_0218	dual	12	pho_0052	tri_0218	132	3	NA	-0.639661	-2.2938	NA
H64	pho_0052-x-tri_0218	dual	13	pho_0052	tri_0218	108	3	35.8	-1.06316	-2.2938	-1.03846
H64	pho_0052-x-tri_0218	dual	14	pho_0052	tri_0218	126	3	NA	-0.745535	-2.2938	NA
H64	pho_0052-x-tri_0218	dual	15	pho_0052	tri_0218	95	3	36.8	-1.29256	-2.2938	-0.577605
H64	pho_0052-x-tri_0218	dual	16	pho_0052	tri_0218	112	3	37.3	-0.992577	-2.2938	-0.347177
H64	pho_0052-x-tri_0218	dual	17	pho_0052	tri_0218	75	3	41.1	-1.64547	-2.2938	1.40407
H64	pho_0052-x-tri_0218	dual	18	pho_0052	tri_0218	85	3	NA	-1.46901	-2.2938	NA
H64	pho_0052-x-tri_0218	dual	19	pho_0052	tri_0218	69	3	37.7	-1.75135	-2.2938	-0.162835
H64	pho_0052-x-tri_0218	dual	20	pho_0052	tri_0218	95	3	37.4	-1.29256	-2.2938	-0.301092
H64	pho_0052-x-ver_0232	dual	1	pho_0052	ver_0232	192	4	40.4	0.419088	-0.382301	1.08147
H64	pho_0052-x-ver_0232	dual	2	pho_0052	ver_0232	101	3	37.7	-1.18668	-2.2938	-0.162835
H64	pho_0052-x-ver_0232	dual	3	pho_0052	ver_0232	199	4	41	0.542609	-0.382301	1.35799
H64	pho_0052-x-ver_0232	dual	4	pho_0052	ver_0232	110	4	NA	-1.02787	-0.382301	NA
H64	pho_0052-x-ver_0232	dual	5	pho_0052	ver_0232	219	3	38	0.895525	-2.2938	-0.0245789
H64	pho_0052-x-ver_0232	dual	6	pho_0052	ver_0232	259	4	NA	1.60136	-0.382301	NA
H64	pho_0052-x-ver_0232	dual	7	pho_0052	ver_0232	128	4	41.2	-0.710244	-0.382301	1.45016
H64	pho_0052-x-ver_0232	dual	8	pho_0052	ver_0232	183	4	41.5	0.260276	-0.382301	1.58841
H64	pho_0052-x-ver_0232	dual	9	pho_0052	ver_0232	182	4	38.3	0.24263	-0.382301	0.113678
H64	pho_0052-x-ver_0232	dual	10	pho_0052	ver_0232	156	4	43.1	-0.216161	-0.382301	2.32578
H64	pho_0052-x-ver_0232	dual	11	pho_0052	ver_0232	142	3	40	-0.463203	-2.2938	0.897131
H64	pho_0052-x-ver_0232	dual	12	pho_0052	ver_0232	160	5	NA	-0.145578	1.5292	NA
H64	pho_0052-x-ver_0232	dual	13	pho_0052	ver_0232	138	4	34.3	-0.533786	-0.382301	-1.72974
H64	pho_0052-x-ver_0232	dual	14	pho_0052	ver_0232	173	4	NA	0.0838176	-0.382301	NA
H64	pho_0052-x-ver_0232	dual	15	pho_0052	ver_0232	188	3	40.1	0.348505	-2.2938	0.943216
H64	pho_0052-x-ver_0232	dual	16	pho_0052	ver_0232	137	3	42.7	-0.551432	-2.2938	2.14144
H64	pho_0052-x-ver_0232	dual	17	pho_0052	ver_0232	152	4	42	-0.286744	-0.382301	1.81884
H64	pho_0052-x-ver_0232	dual	18	pho_0052	ver_0232	116	4	NA	-0.921994	-0.382301	NA
H64	pho_0052-x-ver_0232	dual	19	pho_0052	ver_0232	148	3	45.4	-0.357328	-2.2938	3.38575
H64	pho_0052-x-ver_0232	dual	20	pho_0052	ver_0232	112	3	41.4	-0.992577	-2.2938	1.54233
H64	pho_0052-x-ste_0804	dual	1	pho_0052	ste_0804	133	3	36	-0.622015	-2.2938	-0.946289
H64	pho_0052-x-ste_0804	dual	2	pho_0052	ste_0804	161	4	36.2	-0.127932	-0.382301	-0.854118
H64	pho_0052-x-ste_0804	dual	3	pho_0052	ste_0804	159	3	40.5	-0.163224	-2.2938	1.12756
H64	pho_0052-x-ste_0804	dual	4	pho_0052	ste_0804	147	4	NA	-0.374973	-0.382301	NA
H64	pho_0052-x-ste_0804	dual	5	pho_0052	ste_0804	113	4	38.9	-0.974931	-0.382301	0.39019
H64	pho_0052-x-ste_0804	dual	6	pho_0052	ste_0804	146	3	NA	-0.392619	-2.2938	NA
H64	pho_0052-x-ste_0804	dual	7	pho_0052	ste_0804	105	4	43.6	-1.1161	-0.382301	2.55621
H64	pho_0052-x-ste_0804	dual	8	pho_0052	ste_0804	137	3	39.3	-0.551432	-2.2938	0.574532
H64	pho_0052-x-ste_0804	dual	9	pho_0052	ste_0804	108	3	45.1	-1.06316	-2.2938	3.24749
H64	pho_0052-x-ste_0804	dual	10	pho_0052	ste_0804	116	4	36.5	-0.921994	-0.382301	-0.715861
H64	pho_0052-x-ste_0804	dual	11	pho_0052	ste_0804	127	4	40.3	-0.72789	-0.382301	1.03539
H64	pho_0052-x-ste_0804	dual	12	pho_0052	ste_0804	105	4	NA	-1.1161	-0.382301	NA
H64	pho_0052-x-ste_0804	dual	13	pho_0052	ste_0804	199	4	39.3	0.542609	-0.382301	0.574532
H64	pho_0052-x-ste_0804	dual	14	pho_0052	ste_0804	124	3	NA	-0.780827	-2.2938	NA
H64	pho_0052-x-ste_0804	dual	15	pho_0052	ste_0804	96	3	40.1	-1.27491	-2.2938	0.943216
H64	pho_0052-x-ste_0804	dual	16	pho_0052	ste_0804	128	4	43.6	-0.710244	-0.382301	2.55621
H64	pho_0052-x-ste_0804	dual	17	pho_0052	ste_0804	224	4	39.1	0.983754	-0.382301	0.482361
H64	pho_0052-x-ste_0804	dual	18	pho_0052	ste_0804	88	3	NA	-1.41608	-2.2938	NA
H64	pho_0052-x-ste_0804	dual	19	pho_0052	ste_0804	247	5	41.5	1.38961	1.5292	1.58841
H64	pho_0052-x-ste_0804	dual	20	pho_0052	ste_0804	137	3	40.3	-0.551432	-2.2938	1.03539
H64	pho_0052-x-fus_0983	dual	1	pho_0052	fus_0983	183	4	41	0.260276	-0.382301	1.35799
H64	pho_0052-x-fus_0983	dual	2	pho_0052	fus_0983	231	4	37	1.10727	-0.382301	-0.485434
H64	pho_0052-x-fus_0983	dual	3	pho_0052	fus_0983	184	4	41.1	0.277922	-0.382301	1.40407
H64	pho_0052-x-fus_0983	dual	4	pho_0052	fus_0983	140	4	NA	-0.498494	-0.382301	NA
H64	pho_0052-x-fus_0983	dual	5	pho_0052	fus_0983	194	3	42	0.45438	-2.2938	1.81884
H64	pho_0052-x-fus_0983	dual	6	pho_0052	fus_0983	174	4	NA	0.101463	-0.382301	NA
H64	pho_0052-x-fus_0983	dual	7	pho_0052	fus_0983	66	4	39.7	-1.80428	-0.382301	0.758874
H64	pho_0052-x-fus_0983	dual	8	pho_0052	fus_0983	105	4	40.2	-1.1161	-0.382301	0.989302
H64	pho_0052-x-fus_0983	dual	9	pho_0052	fus_0983	28	2	43.5	-2.47482	-4.20531	2.51012
H64	pho_0052-x-fus_0983	dual	10	pho_0052	fus_0983	184	4	40.8	0.277922	-0.382301	1.26581
H64	pho_0052-x-fus_0983	dual	11	pho_0052	fus_0983	197	4	38.3	0.507317	-0.382301	0.113678
H64	pho_0052-x-fus_0983	dual	12	pho_0052	fus_0983	143	4	NA	-0.445557	-0.382301	NA
H64	pho_0052-x-fus_0983	dual	13	pho_0052	fus_0983	220	4	40.4	0.913171	-0.382301	1.08147
H64	pho_0052-x-fus_0983	dual	14	pho_0052	fus_0983	88	3	NA	-1.41608	-2.2938	NA
H64	pho_0052-x-fus_0983	dual	15	pho_0052	fus_0983	178	3	36.9	0.172047	-2.2938	-0.531519
H64	pho_0052-x-fus_0983	dual	16	pho_0052	fus_0983	191	4	40.4	0.401442	-0.382301	1.08147
H64	pho_0052-x-fus_0983	dual	17	pho_0052	fus_0983	273	4	40.6	1.8484	-0.382301	1.17364
H64	pho_0052-x-fus_0983	dual	18	pho_0052	fus_0983	157	4	NA	-0.198515	-0.382301	NA
H64	pho_0052-x-fus_0983	dual	19	pho_0052	fus_0983	202	4	36.1	0.595546	-0.382301	-0.900203
H64	pho_0052-x-fus_0983	dual	20	pho_0052	fus_0983	257	4	42.6	1.56607	-0.382301	2.09535
H64	cur_0077-x-tol_0289	dual	1	cur_0077	tol_0289	201	4	38.6	0.5779	-0.382301	0.251934
H64	cur_0077-x-tol_0289	dual	2	cur_0077	tol_0289	161	4	42.6	-0.127932	-0.382301	2.09535
H64	cur_0077-x-tol_0289	dual	3	cur_0077	tol_0289	207	4	41	0.683775	-0.382301	1.35799
H64	cur_0077-x-tol_0289	dual	4	cur_0077	tol_0289	173	4	NA	0.0838176	-0.382301	NA
H64	cur_0077-x-tol_0289	dual	5	cur_0077	tol_0289	193	4	38.3	0.436734	-0.382301	0.113678
H64	cur_0077-x-tol_0289	dual	6	cur_0077	tol_0289	197	4	NA	0.507317	-0.382301	NA
H64	cur_0077-x-tol_0289	dual	7	cur_0077	tol_0289	206	4	35.2	0.666129	-0.382301	-1.31497
H64	cur_0077-x-tol_0289	dual	8	cur_0077	tol_0289	161	4	40.6	-0.127932	-0.382301	1.17364
H64	cur_0077-x-tol_0289	dual	9	cur_0077	tol_0289	106	4	38.1	-1.09845	-0.382301	0.0215066
H64	cur_0077-x-tol_0289	dual	10	cur_0077	tol_0289	193	4	37.7	0.436734	-0.382301	-0.162835
H64	cur_0077-x-tol_0289	dual	11	cur_0077	tol_0289	169	4	32.3	0.0132344	-0.382301	-2.65145
H64	cur_0077-x-tol_0289	dual	12	cur_0077	tol_0289	198	4	NA	0.524963	-0.382301	NA
H64	cur_0077-x-tol_0289	dual	13	cur_0077	tol_0289	182	4	38.7	0.24263	-0.382301	0.298019
H64	cur_0077-x-tol_0289	dual	14	cur_0077	tol_0289	137	4	NA	-0.551432	-0.382301	NA
H64	cur_0077-x-tol_0289	dual	15	cur_0077	tol_0289	160	4	33	-0.145578	-0.382301	-2.32885
H64	cur_0077-x-tol_0289	dual	16	cur_0077	tol_0289	122	4	37.3	-0.816119	-0.382301	-0.347177
H64	cur_0077-x-tol_0289	dual	17	cur_0077	tol_0289	213	4	39.3	0.78965	-0.382301	0.574532
H64	cur_0077-x-tol_0289	dual	18	cur_0077	tol_0289	154	4	NA	-0.251453	-0.382301	NA
H64	cur_0077-x-tol_0289	dual	19	cur_0077	tol_0289	169	5	35.8	0.0132344	1.5292	-1.03846
H64	cur_0077-x-tol_0289	dual	20	cur_0077	tol_0289	172	4	37.9	0.0661718	-0.382301	-0.0706644
H64	muc_0113-x-fus_0983	dual	1	muc_0113	fus_0983	194	4	35.6	0.45438	-0.382301	-1.13063
H64	muc_0113-x-fus_0983	dual	2	muc_0113	fus_0983	182	3	40.9	0.24263	-2.2938	1.3119
H64	muc_0113-x-fus_0983	dual	3	muc_0113	fus_0983	152	4	37.4	-0.286744	-0.382301	-0.301092
H64	muc_0113-x-fus_0983	dual	4	muc_0113	fus_0983	174	4	NA	0.101463	-0.382301	NA
H64	muc_0113-x-fus_0983	dual	5	muc_0113	fus_0983	126	3	37.2	-0.745535	-2.2938	-0.393263
H64	muc_0113-x-fus_0983	dual	6	muc_0113	fus_0983	110	3	NA	-1.02787	-2.2938	NA
H64	muc_0113-x-fus_0983	dual	7	muc_0113	fus_0983	209	4	38.7	0.719067	-0.382301	0.298019
H64	muc_0113-x-fus_0983	dual	8	muc_0113	fus_0983	216	4	35.6	0.842587	-0.382301	-1.13063
H64	muc_0113-x-fus_0983	dual	9	muc_0113	fus_0983	144	3	38.4	-0.427911	-2.2938	0.159763
H64	muc_0113-x-fus_0983	dual	10	muc_0113	fus_0983	152	3	38.8	-0.286744	-2.2938	0.344105
H64	muc_0113-x-fus_0983	dual	11	muc_0113	fus_0983	140	3	34.6	-0.498494	-2.2938	-1.59149
H64	muc_0113-x-fus_0983	dual	12	muc_0113	fus_0983	175	5	NA	0.119109	1.5292	NA
H64	muc_0113-x-fus_0983	dual	13	muc_0113	fus_0983	245	5	38.2	1.35432	1.5292	0.0675921
H64	muc_0113-x-fus_0983	dual	14	muc_0113	fus_0983	147	4	NA	-0.374973	-0.382301	NA
H64	muc_0113-x-fus_0983	dual	15	muc_0113	fus_0983	223	4	39.1	0.966108	-0.382301	0.482361
H64	muc_0113-x-fus_0983	dual	16	muc_0113	fus_0983	171	4	42.1	0.048526	-0.382301	1.86493
H64	muc_0113-x-fus_0983	dual	17	muc_0113	fus_0983	152	3	36.5	-0.286744	-2.2938	-0.715861
H64	muc_0113-x-fus_0983	dual	18	muc_0113	fus_0983	158	4	NA	-0.18087	-0.382301	NA
H64	muc_0113-x-fus_0983	dual	19	muc_0113	fus_0983	203	4	33.1	0.613192	-0.382301	-2.28277
H64	muc_0113-x-fus_0983	dual	20	muc_0113	fus_0983	183	3	36.6	0.260276	-2.2938	-0.669776
H65	control	control	1	control	control	107	3	41.2	-0.834343	-1.10706	0.498322
H65	control	control	2	control	control	159	3	44.2	0.072362	-1.10706	1.34773
H65	control	control	3	control	control	279	4	39.6	2.16476	0.596107	0.045302
H65	control	control	4	control	control	186	4	NA	0.543151	0.596107	NA
H65	control	control	5	control	control	171	4	35.2	0.281602	0.596107	-1.2005
H65	control	control	6	control	control	117	3	NA	-0.659977	-1.10706	NA
H65	control	control	7	control	control	177	4	39	0.386221	0.596107	-0.12458
H65	control	control	8	control	control	217	5	32	1.08369	2.29927	-2.10654
H65	control	control	9	control	control	241	3	44.6	1.50217	-1.10706	1.46099
H65	control	control	10	control	control	117	4	41	-0.659977	0.596107	0.441694
H65	control	control	11	control	control	127	3	40.7	-0.48561	-1.10706	0.356753
H65	control	control	12	control	control	171	4	NA	0.281602	0.596107	NA
H65	control	control	13	control	control	186	4	37.7	0.543151	0.596107	-0.492659
H65	control	control	14	control	control	244	4	NA	1.55448	0.596107	NA
H65	control	control	15	control	control	123	4	43.3	-0.555357	0.596107	1.09291
H65	control	control	16	control	control	93	4	38.7	-1.07846	0.596107	-0.209522
H65	control	control	17	control	control	93	4	34.4	-1.07846	0.596107	-1.42701
H65	control	control	18	control	control	97	3	NA	-1.00871	-1.10706	NA
H65	control	control	19	control	control	94	3	40.3	-1.06102	-1.10706	0.243498
H65	control	control	20	control	control	98	3	39.7	-0.991273	-1.10706	0.0736157
H65	set_0031-x-muc_0113	dual	1	set_0031	muc_0113	369	5	45.8	3.73406	2.29927	1.80075
H65	set_0031-x-muc_0113	dual	2	set_0031	muc_0113	391	4	40.6	4.11766	0.596107	0.328439
H65	set_0031-x-muc_0113	dual	3	set_0031	muc_0113	290	4	35.8	2.35656	0.596107	-1.03062
H65	set_0031-x-muc_0113	dual	4	set_0031	muc_0113	219	5	NA	1.11856	2.29927	NA
H65	set_0031-x-muc_0113	dual	5	set_0031	muc_0113	171	4	47.5	0.281602	0.596107	2.28209
H65	set_0031-x-muc_0113	dual	6	set_0031	muc_0113	199	4	NA	0.769827	0.596107	NA
H65	set_0031-x-muc_0113	dual	7	set_0031	muc_0113	354	5	40.1	3.47251	2.29927	0.186871
H65	set_0031-x-muc_0113	dual	8	set_0031	muc_0113	461	5	36.3	5.33823	2.29927	-0.889051
H65	set_0031-x-muc_0113	dual	9	set_0031	muc_0113	589	5	36.6	7.57012	2.29927	-0.80411
H65	set_0031-x-muc_0113	dual	10	set_0031	muc_0113	169	4	48.2	0.246728	0.596107	2.48028
H65	set_0031-x-muc_0113	dual	11	set_0031	muc_0113	294	5	40.7	2.42631	2.29927	0.356753
H65	set_0031-x-muc_0113	dual	12	set_0031	muc_0113	344	5	NA	3.29814	2.29927	NA
H65	set_0031-x-muc_0113	dual	13	set_0031	muc_0113	301	5	38.8	2.54836	2.29927	-0.181208
H65	set_0031-x-muc_0113	dual	14	set_0031	muc_0113	390	5	NA	4.10022	2.29927	NA
H65	set_0031-x-muc_0113	dual	15	set_0031	muc_0113	234	4	41.5	1.38011	0.596107	0.583263
H65	set_0031-x-muc_0113	dual	16	set_0031	muc_0113	107	4	47.1	-0.834343	0.596107	2.16883
H65	set_0031-x-muc_0113	dual	17	set_0031	muc_0113	153	4	44	-0.0322578	0.596107	1.29111
H65	set_0031-x-muc_0113	dual	18	set_0031	muc_0113	189	4	NA	0.595461	0.596107	NA
H65	set_0031-x-muc_0113	dual	19	set_0031	muc_0113	196	5	42.9	0.717518	2.29927	0.979655
H65	set_0031-x-muc_0113	dual	20	set_0031	muc_0113	92	3	45.7	-1.09589	-1.10706	1.77244
H65	set_0031-x-tri_0218	dual	1	set_0031	tri_0218	138	4	36.6	-0.293807	0.596107	-0.80411
H65	set_0031-x-tri_0218	dual	2	set_0031	tri_0218	158	5	33.6	0.0549254	2.29927	-1.65352
H65	set_0031-x-tri_0218	dual	3	set_0031	tri_0218	121	4	42.5	-0.59023	0.596107	0.8664
H65	set_0031-x-tri_0218	dual	4	set_0031	tri_0218	119	4	NA	-0.625103	0.596107	NA
H65	set_0031-x-tri_0218	dual	5	set_0031	tri_0218	136	3	36.2	-0.328681	-1.10706	-0.917365
H65	set_0031-x-tri_0218	dual	6	set_0031	tri_0218	168	4	NA	0.229292	0.596107	NA
H65	set_0031-x-tri_0218	dual	7	set_0031	tri_0218	471	5	40	5.51259	2.29927	0.158557
H65	set_0031-x-tri_0218	dual	8	set_0031	tri_0218	352	5	37.8	3.43763	2.29927	-0.464345
H65	set_0031-x-tri_0218	dual	9	set_0031	tri_0218	269	5	42	1.99039	2.29927	0.724832
H65	set_0031-x-tri_0218	dual	10	set_0031	tri_0218	209	4	35	0.944194	0.596107	-1.25713
H65	set_0031-x-tri_0218	dual	11	set_0031	tri_0218	148	4	37.1	-0.119441	0.596107	-0.662541
H65	set_0031-x-tri_0218	dual	12	set_0031	tri_0218	312	5	NA	2.74017	2.29927	NA
H65	set_0031-x-tri_0218	dual	13	set_0031	tri_0218	386	5	38.8	4.03048	2.29927	-0.181208
H65	set_0031-x-tri_0218	dual	14	set_0031	tri_0218	268	4	NA	1.97296	0.596107	NA
H65	set_0031-x-tri_0218	dual	15	set_0031	tri_0218	121	3	36.5	-0.59023	-1.10706	-0.832424
H65	set_0031-x-tri_0218	dual	16	set_0031	tri_0218	179	4	46.2	0.421095	0.596107	1.91401
H65	set_0031-x-tri_0218	dual	17	set_0031	tri_0218	236	4	41	1.41498	0.596107	0.441694
H65	set_0031-x-tri_0218	dual	18	set_0031	tri_0218	158	4	NA	0.0549254	0.596107	NA
H65	set_0031-x-tri_0218	dual	19	set_0031	tri_0218	151	4	38.6	-0.067131	0.596107	-0.237835
H65	set_0031-x-tri_0218	dual	20	set_0031	tri_0218	175	4	37.5	0.351348	0.596107	-0.549286
H65	set_0031-x-col_0223	dual	1	set_0031	col_0223	318	4	45	2.84479	0.596107	1.57424
H65	set_0031-x-col_0223	dual	2	set_0031	col_0223	233	4	41.8	1.36267	0.596107	0.668204
H65	set_0031-x-col_0223	dual	3	set_0031	col_0223	265	5	37.4	1.92065	2.29927	-0.5776
H65	set_0031-x-col_0223	dual	4	set_0031	col_0223	132	4	NA	-0.398427	0.596107	NA
H65	set_0031-x-col_0223	dual	5	set_0031	col_0223	277	5	35.8	2.12988	2.29927	-1.03062
H65	set_0031-x-col_0223	dual	6	set_0031	col_0223	275	4	NA	2.09501	0.596107	NA
H65	set_0031-x-col_0223	dual	7	set_0031	col_0223	378	5	39.1	3.89099	2.29927	-0.0962667
H65	set_0031-x-col_0223	dual	8	set_0031	col_0223	507	5	34.2	6.14031	2.29927	-1.48364
H65	set_0031-x-col_0223	dual	9	set_0031	col_0223	316	5	38.8	2.80991	2.29927	-0.181208
H65	set_0031-x-col_0223	dual	10	set_0031	col_0223	289	4	40.6	2.33912	0.596107	0.328439
H65	set_0031-x-col_0223	dual	11	set_0031	col_0223	343	4	38.8	3.2807	0.596107	-0.181208
H65	set_0031-x-col_0223	dual	12	set_0031	col_0223	332	4	NA	3.0889	0.596107	NA
H65	set_0031-x-col_0223	dual	13	set_0031	col_0223	422	5	42	4.6582	2.29927	0.724832
H65	set_0031-x-col_0223	dual	14	set_0031	col_0223	335	5	NA	3.14121	2.29927	NA
H65	set_0031-x-col_0223	dual	15	set_0031	col_0223	315	4	35.5	2.79248	0.596107	-1.11556
H65	set_0031-x-col_0223	dual	16	set_0031	col_0223	278	4	41.4	2.14732	0.596107	0.554949
H65	set_0031-x-col_0223	dual	17	set_0031	col_0223	212	4	45.5	0.996504	0.596107	1.71581
H65	set_0031-x-col_0223	dual	18	set_0031	col_0223	286	4	NA	2.28681	0.596107	NA
H65	set_0031-x-col_0223	dual	19	set_0031	col_0223	291	5	41.4	2.374	2.29927	0.554949
H65	set_0031-x-col_0223	dual	20	set_0031	col_0223	163	5	40.4	0.142109	2.29927	0.271812
H65	pho_0052-x-tol_0289	dual	1	pho_0052	tol_0289	128	4	42.8	-0.468174	0.596107	0.951341
H65	pho_0052-x-tol_0289	dual	2	pho_0052	tol_0289	99	4	47.2	-0.973836	0.596107	2.19715
H65	pho_0052-x-tol_0289	dual	3	pho_0052	tol_0289	131	3	45.8	-0.415864	-1.10706	1.80075
H65	pho_0052-x-tol_0289	dual	4	pho_0052	tol_0289	275	5	NA	2.09501	2.29927	NA
H65	pho_0052-x-tol_0289	dual	5	pho_0052	tol_0289	163	4	43	0.142109	0.596107	1.00797
H65	pho_0052-x-tol_0289	dual	6	pho_0052	tol_0289	296	5	NA	2.46118	2.29927	NA
H65	pho_0052-x-tol_0289	dual	7	pho_0052	tol_0289	342	4	39.8	3.26327	0.596107	0.101929
H65	pho_0052-x-tol_0289	dual	8	pho_0052	tol_0289	232	4	40.1	1.34524	0.596107	0.186871
H65	pho_0052-x-tol_0289	dual	9	pho_0052	tol_0289	191	4	39.6	0.630334	0.596107	0.045302
H65	pho_0052-x-tol_0289	dual	10	pho_0052	tol_0289	181	4	46.1	0.455968	0.596107	1.88569
H65	pho_0052-x-tol_0289	dual	11	pho_0052	tol_0289	283	5	43.7	2.2345	2.29927	1.20617
H65	pho_0052-x-tol_0289	dual	12	pho_0052	tol_0289	230	4	NA	1.31036	0.596107	NA
H65	pho_0052-x-tol_0289	dual	13	pho_0052	tol_0289	275	5	38.7	2.09501	2.29927	-0.209522
H65	pho_0052-x-tol_0289	dual	14	pho_0052	tol_0289	304	4	NA	2.60067	0.596107	NA
H65	pho_0052-x-tol_0289	dual	15	pho_0052	tol_0289	160	4	42.2	0.0897987	0.596107	0.781459
H65	pho_0052-x-tol_0289	dual	16	pho_0052	tol_0289	124	4	47.4	-0.53792	0.596107	2.25377
H65	pho_0052-x-tol_0289	dual	17	pho_0052	tol_0289	150	4	42.8	-0.0845677	0.596107	0.951341
H65	pho_0052-x-tol_0289	dual	18	pho_0052	tol_0289	181	4	NA	0.455968	0.596107	NA
H65	pho_0052-x-tol_0289	dual	19	pho_0052	tol_0289	142	4	37.4	-0.224061	0.596107	-0.5776
H65	pho_0052-x-tol_0289	dual	20	pho_0052	tol_0289	192	4	40.8	0.647771	0.596107	0.385067
H65	ver_0232-x-alt_1239	dual	1	ver_0232	alt_1239	272	4	37.4	2.0427	0.596107	-0.5776
H65	ver_0232-x-alt_1239	dual	2	ver_0232	alt_1239	286	5	42.5	2.28681	2.29927	0.8664
H65	ver_0232-x-alt_1239	dual	3	ver_0232	alt_1239	234	4	36.7	1.38011	0.596107	-0.775796
H65	ver_0232-x-alt_1239	dual	4	ver_0232	alt_1239	234	4	NA	1.38011	0.596107	NA
H65	ver_0232-x-alt_1239	dual	5	ver_0232	alt_1239	245	5	40.7	1.57191	2.29927	0.356753
H65	ver_0232-x-alt_1239	dual	6	ver_0232	alt_1239	217	4	NA	1.08369	0.596107	NA
H65	ver_0232-x-alt_1239	dual	7	ver_0232	alt_1239	440	5	41.9	4.97206	2.29927	0.696518
H65	ver_0232-x-alt_1239	dual	8	ver_0232	alt_1239	388	4	36.4	4.06535	0.596107	-0.860737
H65	ver_0232-x-alt_1239	dual	9	ver_0232	alt_1239	342	5	35.6	3.26327	2.29927	-1.08725
H65	ver_0232-x-alt_1239	dual	10	ver_0232	alt_1239	255	4	37.9	1.74628	0.596107	-0.436031
H65	ver_0232-x-alt_1239	dual	11	ver_0232	alt_1239	320	4	38	2.87966	0.596107	-0.407718
H65	ver_0232-x-alt_1239	dual	12	ver_0232	alt_1239	338	5	NA	3.19352	2.29927	NA
H65	ver_0232-x-alt_1239	dual	13	ver_0232	alt_1239	402	4	43	4.30946	0.596107	1.00797
H65	ver_0232-x-alt_1239	dual	14	ver_0232	alt_1239	343	5	NA	3.2807	2.29927	NA
H65	ver_0232-x-alt_1239	dual	15	ver_0232	alt_1239	249	4	40.5	1.64166	0.596107	0.300126
H65	ver_0232-x-alt_1239	dual	16	ver_0232	alt_1239	259	4	42.3	1.81603	0.596107	0.809773
H65	ver_0232-x-alt_1239	dual	17	ver_0232	alt_1239	215	4	44.5	1.04881	0.596107	1.43267
H65	ver_0232-x-alt_1239	dual	18	ver_0232	alt_1239	287	4	NA	2.30425	0.596107	NA
H65	ver_0232-x-alt_1239	dual	19	ver_0232	alt_1239	321	5	35.8	2.8971	2.29927	-1.03062
H65	ver_0232-x-alt_1239	dual	20	ver_0232	alt_1239	143	4	38.7	-0.206624	0.596107	-0.209522
H65	tol_0289-x-fus_0983	dual	1	tol_0289	fus_0983	153	4	44.2	-0.0322578	0.596107	1.34773
H65	tol_0289-x-fus_0983	dual	2	tol_0289	fus_0983	112	4	38.8	-0.74716	0.596107	-0.181208
H65	tol_0289-x-fus_0983	dual	3	tol_0289	fus_0983	157	4	42.5	0.0374888	0.596107	0.8664
H65	tol_0289-x-fus_0983	dual	4	tol_0289	fus_0983	197	4	NA	0.734954	0.596107	NA
H65	tol_0289-x-fus_0983	dual	5	tol_0289	fus_0983	78	4	42.9	-1.34001	0.596107	0.979655
H65	tol_0289-x-fus_0983	dual	6	tol_0289	fus_0983	64	3	NA	-1.58412	-1.10706	NA
H65	tol_0289-x-fus_0983	dual	7	tol_0289	fus_0983	393	5	38.2	4.15253	2.29927	-0.35109
H65	tol_0289-x-fus_0983	dual	8	tol_0289	fus_0983	238	5	37.6	1.44986	2.29927	-0.520973
H65	tol_0289-x-fus_0983	dual	9	tol_0289	fus_0983	408	5	41.5	4.41408	2.29927	0.583263
H65	tol_0289-x-fus_0983	dual	10	tol_0289	fus_0983	245	5	40.5	1.57191	2.29927	0.300126
H65	tol_0289-x-fus_0983	dual	11	tol_0289	fus_0983	194	4	35.9	0.682644	0.596107	-1.00231
H65	tol_0289-x-fus_0983	dual	12	tol_0289	fus_0983	272	4	NA	2.0427	0.596107	NA
H65	tol_0289-x-fus_0983	dual	13	tol_0289	fus_0983	482	5	40.5	5.7044	2.29927	0.300126
H65	tol_0289-x-fus_0983	dual	14	tol_0289	fus_0983	290	4	NA	2.35656	0.596107	NA
H65	tol_0289-x-fus_0983	dual	15	tol_0289	fus_0983	219	4	38	1.11856	0.596107	-0.407718
H65	tol_0289-x-fus_0983	dual	16	tol_0289	fus_0983	241	4	39.6	1.50217	0.596107	0.045302
H65	tol_0289-x-fus_0983	dual	17	tol_0289	fus_0983	213	4	38	1.01394	0.596107	-0.407718
H65	tol_0289-x-fus_0983	dual	18	tol_0289	fus_0983	328	4	NA	3.01915	0.596107	NA
H65	tol_0289-x-fus_0983	dual	19	tol_0289	fus_0983	221	5	38.5	1.15343	2.29927	-0.266149
H65	tol_0289-x-fus_0983	dual	20	tol_0289	fus_0983	120	3	42.4	-0.607667	-1.10706	0.838086
H65	ste_0804-x-alt_1239	dual	1	ste_0804	alt_1239	281	4	36.2	2.19963	0.596107	-0.917365
H65	ste_0804-x-alt_1239	dual	2	ste_0804	alt_1239	396	5	38.2	4.20484	2.29927	-0.35109
H65	ste_0804-x-alt_1239	dual	3	ste_0804	alt_1239	278	4	41.6	2.14732	0.596107	0.611577
H65	ste_0804-x-alt_1239	dual	4	ste_0804	alt_1239	272	4	NA	2.0427	0.596107	NA
H65	ste_0804-x-alt_1239	dual	5	ste_0804	alt_1239	100	3	32.5	-0.956399	-1.10706	-1.96497
H65	ste_0804-x-alt_1239	dual	6	ste_0804	alt_1239	431	4	NA	4.81513	0.596107	NA
H65	ste_0804-x-alt_1239	dual	7	ste_0804	alt_1239	339	4	38.5	3.21096	0.596107	-0.266149
H65	ste_0804-x-alt_1239	dual	8	ste_0804	alt_1239	290	4	32.9	2.35656	0.596107	-1.85172
H65	ste_0804-x-alt_1239	dual	9	ste_0804	alt_1239	248	4	38.1	1.62422	0.596107	-0.379404
H65	ste_0804-x-alt_1239	dual	10	ste_0804	alt_1239	197	3	35.8	0.734954	-1.10706	-1.03062
H65	ste_0804-x-alt_1239	dual	11	ste_0804	alt_1239	325	4	45.5	2.96684	0.596107	1.71581
H65	ste_0804-x-alt_1239	dual	12	ste_0804	alt_1239	198	4	NA	0.752391	0.596107	NA
H65	ste_0804-x-alt_1239	dual	13	ste_0804	alt_1239	249	4	38.2	1.64166	0.596107	-0.35109
H65	ste_0804-x-alt_1239	dual	14	ste_0804	alt_1239	355	4	NA	3.48994	0.596107	NA
H65	ste_0804-x-alt_1239	dual	15	ste_0804	alt_1239	299	4	42	2.51349	0.596107	0.724832
H65	ste_0804-x-alt_1239	dual	16	ste_0804	alt_1239	482	5	34.9	5.7044	2.29927	-1.28544
H65	ste_0804-x-alt_1239	dual	17	ste_0804	alt_1239	190	4	35	0.612898	0.596107	-1.25713
H65	ste_0804-x-alt_1239	dual	18	ste_0804	alt_1239	146	4	NA	-0.154314	0.596107	NA
H65	ste_0804-x-alt_1239	dual	19	ste_0804	alt_1239	333	5	39.7	3.10634	2.29927	0.0736157
H65	ste_0804-x-alt_1239	dual	20	ste_0804	alt_1239	225	4	39.8	1.22318	0.596107	0.101929
H65	fus_0983-x-alt_1239	dual	1	fus_0983	alt_1239	142	4	42.7	-0.224061	0.596107	0.923028
H65	fus_0983-x-alt_1239	dual	2	fus_0983	alt_1239	262	5	38.7	1.86834	2.29927	-0.209522
H65	fus_0983-x-alt_1239	dual	3	fus_0983	alt_1239	370	5	39	3.75149	2.29927	-0.12458
H65	fus_0983-x-alt_1239	dual	4	fus_0983	alt_1239	227	5	NA	1.25805	2.29927	NA
H65	fus_0983-x-alt_1239	dual	5	fus_0983	alt_1239	215	4	44.7	1.04881	0.596107	1.4893
H65	fus_0983-x-alt_1239	dual	6	fus_0983	alt_1239	228	4	NA	1.27549	0.596107	NA
H65	fus_0983-x-alt_1239	dual	7	fus_0983	alt_1239	462	6	44.2	5.35566	4.00243	1.34773
H65	fus_0983-x-alt_1239	dual	8	fus_0983	alt_1239	259	5	39.4	1.81603	2.29927	-0.0113255
H65	fus_0983-x-alt_1239	dual	9	fus_0983	alt_1239	329	4	38.2	3.03659	0.596107	-0.35109
H65	fus_0983-x-alt_1239	dual	10	fus_0983	alt_1239	311	4	43.3	2.72273	0.596107	1.09291
H65	fus_0983-x-alt_1239	dual	11	fus_0983	alt_1239	288	4	48.5	2.32169	0.596107	2.56522
H65	fus_0983-x-alt_1239	dual	12	fus_0983	alt_1239	367	5	NA	3.69918	2.29927	NA
H65	fus_0983-x-alt_1239	dual	13	fus_0983	alt_1239	570	4	32.1	7.23882	0.596107	-2.07823
H65	fus_0983-x-alt_1239	dual	14	fus_0983	alt_1239	262	4	NA	1.86834	0.596107	NA
H65	fus_0983-x-alt_1239	dual	15	fus_0983	alt_1239	521	4	42	6.38442	0.596107	0.724832
H65	fus_0983-x-alt_1239	dual	16	fus_0983	alt_1239	258	4	43.2	1.79859	0.596107	1.0646
H65	fus_0983-x-alt_1239	dual	17	fus_0983	alt_1239	312	4	38.9	2.74017	0.596107	-0.152894
H65	fus_0983-x-alt_1239	dual	18	fus_0983	alt_1239	211	5	NA	0.979067	2.29927	NA
H65	fus_0983-x-alt_1239	dual	19	fus_0983	alt_1239	271	4	41.9	2.02527	0.596107	0.696518
[truncated: 241 more rows]
