# Supplementary material for: Synergistic and Offset Effects of Fungal Species Combinations on Plant Performance
Source: Front Microbiol. 2021 Sep 13;12:713180. doi: 10.3389/fmicb.2021.713180 (PMC8478078; doi:10.3389/fmicb.2021.713180)
Supplement: Supplementary file 1 [file Data_Sheet_1.zip › Data_Sheet/Suppl.Data_S3.xlsx]

## Sheet: Suppl.Data_S3
Morphology	Treatment	Df	F value	Pr(>F)
Shoot Dry Weight	cur_0077	1	142.6	2.12e-20
Shoot Dry Weight	asp_0917	1	3.7	0.0579
Shoot Dry Weight	cur_0077-x-asp_0917	1	25.2	2.55e-06
Shoot Dry Weight	cur_0077	1	142.6	2.12e-20
Shoot Dry Weight	asp_0917	1	3.7	0.0579
Shoot Dry Weight	cur_0077-x-asp_0917	1	25.2	2.55e-06
Shoot Dry Weight	cur_0077	1	98.7	1e-15
Shoot Dry Weight	fus_0983	1	18.5	4.75e-05
Shoot Dry Weight	cur_0077-x-fus_0983	1	10.7	0.0016
Shoot Dry Weight	tri_0218	1	187.3	8.28e-24
Shoot Dry Weight	asp_0917	1	124.5	1.01e-18
Shoot Dry Weight	tri_0218-x-asp_0917	1	0.1	0.724
Shoot Dry Weight	cla_0230	1	72.4	3.37e-13
Shoot Dry Weight	asp_0917	1	309	5.21e-31
Shoot Dry Weight	cla_0230-x-asp_0917	1	8.9	0.00362
Shoot Dry Weight	asp_0917	1	5.4	0.0221
Shoot Dry Weight	fus_0983	1	64.1	2.73e-12
Shoot Dry Weight	asp_0917-x-fus_0983	1	42	3.92e-09
Shoot Dry Weight	asp_0917	1	51.2	2.05e-10
Shoot Dry Weight	alt_1239	1	308.7	5.44e-31
Shoot Dry Weight	asp_0917-x-alt_1239	1	11.9	0.000863
Shoot Dry Weight	cur_0077	1	46.1	2.05e-09
Shoot Dry Weight	tri_0218	1	57.5	6.5e-11
Shoot Dry Weight	cur_0077-x-tri_0218	1	0.1	0.786
Shoot Dry Weight	cur_0077	1	46.3	1.96e-09
Shoot Dry Weight	cla_0230	1	19.4	3.43e-05
Shoot Dry Weight	cur_0077-x-cla_0230	1	0.7	0.422
Shoot Dry Weight	cur_0077	1	0.1	0.768
Shoot Dry Weight	ver_0232	1	39.6	1.05e-08
Shoot Dry Weight	cur_0077-x-ver_0232	1	11.1	0.00127
Shoot Dry Weight	tri_0218	1	24.2	4.89e-06
Shoot Dry Weight	cla_0230	1	3.9	0.0506
Shoot Dry Weight	tri_0218-x-cla_0230	1	7.9	0.00625
Shoot Dry Weight	tri_0218	1	0.8	0.371
Shoot Dry Weight	ver_0232	1	40.8	6.95e-09
Shoot Dry Weight	tri_0218-x-ver_0232	1	10.4	0.00171
Shoot Dry Weight	col_0223	1	10.8	0.00147
Shoot Dry Weight	cla_0230	1	113.3	1.31e-17
Shoot Dry Weight	col_0223-x-cla_0230	1	18.7	3.89e-05
Shoot Dry Weight	col_0223	1	167.7	1.71e-23
Shoot Dry Weight	asp_0917	1	0.1	0.815
Shoot Dry Weight	col_0223-x-asp_0917	1	129.6	4.85e-20
Shoot Dry Weight	cla_0230	1	0	0.962
Shoot Dry Weight	ver_0232	1	59.7	1.42e-11
Shoot Dry Weight	cla_0230-x-ver_0232	1	4.4	0.0377
Shoot Dry Weight	cla_0230	1	4.4	0.0396
Shoot Dry Weight	alt_1239	1	87.5	2.82e-14
Shoot Dry Weight	cla_0230-x-alt_1239	1	3.7	0.0574
Shoot Dry Weight	ver_0232	1	185.5	5e-25
Shoot Dry Weight	asp_0917	1	39.8	6.65e-09
Shoot Dry Weight	ver_0232-x-asp_0917	1	0	0.875
Shoot Dry Weight	ver_0232	1	112	8.46e-18
Shoot Dry Weight	fus_0983	1	6.3	0.0137
Shoot Dry Weight	ver_0232-x-fus_0983	1	2.4	0.125
Shoot Dry Weight	pho_0052	1	4.5	0.0375
Shoot Dry Weight	cur_0077	1	7.2	0.00847
Shoot Dry Weight	pho_0052-x-cur_0077	1	22.3	8.28e-06
Shoot Dry Weight	pho_0052	1	47.4	4.24e-10
Shoot Dry Weight	muc_0113	1	0.4	0.531
Shoot Dry Weight	pho_0052-x-muc_0113	1	0.5	0.469
Shoot Dry Weight	pho_0052	1	49.2	2.36e-10
Shoot Dry Weight	col_0223	1	0.1	0.812
Shoot Dry Weight	pho_0052-x-col_0223	1	0.3	0.579
Shoot Dry Weight	pho_0052	1	14	0.000316449
Shoot Dry Weight	cla_0230	1	4.4	0.0396038
Shoot Dry Weight	pho_0052-x-cla_0230	1	7.5	0.00732886
Shoot Dry Weight	cur_0077	1	52.6	1.26e-10
Shoot Dry Weight	muc_0113	1	0.7	0.415
Shoot Dry Weight	cur_0077-x-muc_0113	1	6.8	0.0108
Shoot Dry Weight	muc_0113	1	11.8	0.000902
Shoot Dry Weight	tri_0218	1	49.8	3.25e-10
Shoot Dry Weight	muc_0113-x-tri_0218	1	21.9	9.98e-06
Shoot Dry Weight	muc_0113	1	4.3	0.0397375
Shoot Dry Weight	col_0223	1	2.6	0.107853
Shoot Dry Weight	muc_0113-x-col_0223	1	0.1	0.699354
Shoot Dry Weight	muc_0113	1	0.8	0.373
Shoot Dry Weight	cla_0230	1	60.7	1.04e-11
Shoot Dry Weight	muc_0113-x-cla_0230	1	0.1	0.741
Shoot Dry Weight	muc_0113	1	23.2	4.81e-06
Shoot Dry Weight	ver_0232	1	54.4	3.87e-11
Shoot Dry Weight	muc_0113-x-ver_0232	1	12.3	0.000663
Shoot Dry Weight	tri_0218	1	59.8	1.45e-11
Shoot Dry Weight	col_0223	1	2.7	0.103
Shoot Dry Weight	tri_0218-x-col_0223	1	8.1	0.00551
Shoot Dry Weight	cur_0077	1	120.3	2.47e-18
Shoot Dry Weight	col_0223	1	3.8	0.0542
Shoot Dry Weight	cur_0077-x-col_0223	1	1.4	0.247
Shoot Dry Weight	cur_0077	1	7	0.00981
Shoot Dry Weight	ste_0804	1	31.1	2.46e-07
Shoot Dry Weight	cur_0077-x-ste_0804	1	11	0.00132
Shoot Dry Weight	cur_0077	1	5.5	0.0221
Shoot Dry Weight	alt_1239	1	75.1	5.22e-13
Shoot Dry Weight	cur_0077-x-alt_1239	1	20.8	1.87e-05
Shoot Dry Weight	tri_0218	1	5.2	0.0252
Shoot Dry Weight	ste_0804	1	20.1	2.12e-05
Shoot Dry Weight	tri_0218-x-ste_0804	1	15.4	0.000166
Shoot Dry Weight	col_0223	1	28.5	6.35e-07
Shoot Dry Weight	fus_0983	1	71.5	3.3e-13
Shoot Dry Weight	col_0223-x-fus_0983	1	38.3	1.52e-08
Shoot Dry Weight	cla_0230	1	1.5	0.225
Shoot Dry Weight	ste_0804	1	36.6	3.22e-08
Shoot Dry Weight	cla_0230-x-ste_0804	1	5	0.0271
Shoot Dry Weight	cla_0230	1	28.2	9.26e-07
Shoot Dry Weight	fus_0983	1	0.1	0.717
Shoot Dry Weight	cla_0230-x-fus_0983	1	2	0.161
Shoot Dry Weight	ver_0232	1	14.4	0.000245
Shoot Dry Weight	ste_0804	1	0	0.874
Shoot Dry Weight	ver_0232-x-ste_0804	1	36.9	2.01e-08
Shoot Dry Weight	ste_0804	1	45.9	9.92e-10
Shoot Dry Weight	fus_0983	1	1.4	0.243
Shoot Dry Weight	ste_0804-x-fus_0983	1	5	0.0282
Shoot Dry Weight	muc_0113	1	23.7	3.87e-06
Shoot Dry Weight	ste_0804	1	36.5	2.28e-08
Shoot Dry Weight	muc_0113-x-ste_0804	1	19	3.01e-05
Shoot Dry Weight	muc_0113	1	385.9	4.1e-37
Shoot Dry Weight	asp_0917	1	96	1.58e-16
Shoot Dry Weight	muc_0113-x-asp_0917	1	169.5	1.02e-23
Shoot Dry Weight	tri_0218	1	38.7	2.02e-08
Shoot Dry Weight	fus_0983	1	6.5	0.0125
Shoot Dry Weight	tri_0218-x-fus_0983	1	19.9	2.64e-05
Shoot Dry Weight	tol_0289	1	172.3	1.03e-22
Shoot Dry Weight	asp_0917	1	270	5.68e-29
Shoot Dry Weight	tol_0289-x-asp_0917	1	33.7	9.37e-08
Shoot Dry Weight	ste_0804	1	203.3	2.11e-26
Shoot Dry Weight	asp_0917	1	86.6	2.05e-15
Shoot Dry Weight	ste_0804-x-asp_0917	1	0.2	0.678
Shoot Dry Weight	pho_0052	1	143.8	1.88e-21
Shoot Dry Weight	asp_0917	1	114.1	1.63e-18
Shoot Dry Weight	pho_0052-x-asp_0917	1	0	0.873
Shoot Dry Weight	muc_0113	1	0	0.855698
Shoot Dry Weight	tol_0289	1	0.4	0.542713
Shoot Dry Weight	muc_0113-x-tol_0289	1	5.5	0.0216202
Shoot Dry Weight	tri_0218	1	32.1	2.47e-07
Shoot Dry Weight	tol_0289	1	9.7	0.00256
Shoot Dry Weight	tri_0218-x-tol_0289	1	27.2	1.52e-06
Shoot Dry Weight	col_0223	1	37.7	1.5e-08
Shoot Dry Weight	ver_0232	1	44.5	1.23e-09
Shoot Dry Weight	col_0223-x-ver_0232	1	21.8	9.01e-06
Shoot Dry Weight	col_0223	1	5.7	0.0192
Shoot Dry Weight	tol_0289	1	25.4	2.41e-06
Shoot Dry Weight	col_0223-x-tol_0289	1	4.3	0.0409
Shoot Dry Weight	col_0223	1	17.7	5.5e-05
Shoot Dry Weight	ste_0804	1	50.4	1.52e-10
Shoot Dry Weight	col_0223-x-ste_0804	1	8.5	0.0044
Shoot Dry Weight	cla_0230	1	32	2.56e-07
Shoot Dry Weight	tol_0289	1	0.1	0.745
Shoot Dry Weight	cla_0230-x-tol_0289	1	4.3	0.0413
Shoot Dry Weight	ver_0232	1	41	6.63e-09
Shoot Dry Weight	tol_0289	1	22.2	8.76e-06
Shoot Dry Weight	ver_0232-x-tol_0289	1	27.1	1.18e-06
Shoot Dry Weight	tol_0289	1	8.8	0.00392
Shoot Dry Weight	ste_0804	1	39.6	1.08e-08
Shoot Dry Weight	tol_0289-x-ste_0804	1	10.7	0.00148
Shoot Dry Weight	set_0031	1	34.5	4.97e-08
Shoot Dry Weight	pho_0052	1	0.5	0.483
Shoot Dry Weight	set_0031-x-pho_0052	1	53	6.43e-11
Shoot Dry Weight	set_0031	1	42.3	4.07e-09
Shoot Dry Weight	cur_0077	1	18.6	4.01e-05
Shoot Dry Weight	set_0031-x-cur_0077	1	91	2.13e-15
Shoot Dry Weight	set_0031	1	4.9	0.0293
Shoot Dry Weight	cla_0230	1	12.4	0.000667
Shoot Dry Weight	set_0031-x-cla_0230	1	21.2	1.32e-05
Shoot Dry Weight	pho_0052	1	1.4	0.24
Shoot Dry Weight	tri_0218	1	2.5	0.114
Shoot Dry Weight	pho_0052-x-tri_0218	1	77.7	7.63e-14
Shoot Dry Weight	pho_0052	1	14.6	0.000225
Shoot Dry Weight	ver_0232	1	7.3	0.00818
Shoot Dry Weight	pho_0052-x-ver_0232	1	56.9	1.64e-11
Shoot Dry Weight	pho_0052	1	4.1	0.0455
Shoot Dry Weight	ste_0804	1	0.5	0.478
Shoot Dry Weight	pho_0052-x-ste_0804	1	58.4	1.01e-11
Shoot Dry Weight	pho_0052	1	14.4	0.000261
Shoot Dry Weight	fus_0983	1	9.4	0.00281
Shoot Dry Weight	pho_0052-x-fus_0983	1	17.6	6.04e-05
Shoot Dry Weight	cur_0077	1	35.7	6.67e-08
Shoot Dry Weight	tol_0289	1	30.2	4.78e-07
Shoot Dry Weight	cur_0077-x-tol_0289	1	70.7	1.67e-12
Shoot Dry Weight	muc_0113	1	0	0.873146
Shoot Dry Weight	fus_0983	1	0	0.872264
Shoot Dry Weight	muc_0113-x-fus_0983	1	4.7	0.0327028
Shoot Dry Weight	set_0031	1	11.1	0.0012082
Shoot Dry Weight	muc_0113	1	14.6	0.000226164
Shoot Dry Weight	set_0031-x-muc_0113	1	3.5	0.0640623
Shoot Dry Weight	set_0031	1	10.8	0.00144
Shoot Dry Weight	tri_0218	1	31.6	2.06e-07
Shoot Dry Weight	set_0031-x-tri_0218	1	24.4	3.55e-06
Shoot Dry Weight	set_0031	1	22.3	7.36e-06
Shoot Dry Weight	col_0223	1	20.2	1.81e-05
Shoot Dry Weight	set_0031-x-col_0223	1	10.4	0.00167
Shoot Dry Weight	pho_0052	1	19.3	3.04e-05
Shoot Dry Weight	tol_0289	1	3.8	0.053
Shoot Dry Weight	pho_0052-x-tol_0289	1	10.8	0.00142
Shoot Dry Weight	ver_0232	1	6.1	0.0156
Shoot Dry Weight	alt_1239	1	0.8	0.372
Shoot Dry Weight	ver_0232-x-alt_1239	1	57	3.24e-11
Shoot Dry Weight	tol_0289	1	5.1	0.027065
Shoot Dry Weight	fus_0983	1	3.6	0.0601631
Shoot Dry Weight	tol_0289-x-fus_0983	1	0	0.930711
Shoot Dry Weight	ste_0804	1	0.1	0.761
Shoot Dry Weight	alt_1239	1	11.7	0.000949
Shoot Dry Weight	ste_0804-x-alt_1239	1	59.1	1.71e-11
Shoot Dry Weight	fus_0983	1	15.8	0.000151
Shoot Dry Weight	alt_1239	1	79.4	1.2e-13
Shoot Dry Weight	fus_0983-x-alt_1239	1	25	3.29e-06
Shoot Dry Weight	set_0031	1	36.5	2.34e-08
Shoot Dry Weight	ver_0232	1	35.6	3.28e-08
Shoot Dry Weight	set_0031-x-ver_0232	1	28	6.56e-07
Shoot Dry Weight	set_0031	1	7.8	0.00650541
Shoot Dry Weight	tol_0289	1	14.6	0.000239961
Shoot Dry Weight	set_0031-x-tol_0289	1	0.4	0.508004
Shoot Dry Weight	set_0031	1	33.2	8.18e-08
Shoot Dry Weight	ste_0804	1	17.4	6.1e-05
Shoot Dry Weight	set_0031-x-ste_0804	1	35.7	3.12e-08
Shoot Dry Weight	set_0031	1	191.7	1.63e-25
Shoot Dry Weight	asp_0917	1	324.8	4.72e-34
Shoot Dry Weight	set_0031-x-asp_0917	1	20.6	1.47e-05
Shoot Dry Weight	set_0031	1	4.8	0.0303723
Shoot Dry Weight	fus_0983	1	6.3	0.0135989
Shoot Dry Weight	set_0031-x-fus_0983	1	0.2	0.691058
Shoot Dry Weight	set_0031	1	55.2	5.62e-11
Shoot Dry Weight	alt_1239	1	64.5	3.27e-12
Shoot Dry Weight	set_0031-x-alt_1239	1	82.2	2.27e-14
Shoot Dry Weight	pho_0052	1	6.3	0.014
Shoot Dry Weight	alt_1239	1	9.9	0.00219
Shoot Dry Weight	pho_0052-x-alt_1239	1	79	5.41e-14
Shoot Dry Weight	muc_0113	1	51.2	2.05e-10
Shoot Dry Weight	alt_1239	1	63.5	4.4e-12
Shoot Dry Weight	muc_0113-x-alt_1239	1	69.4	7.8e-13
Shoot Dry Weight	tri_0218	1	6.8	0.0108
Shoot Dry Weight	alt_1239	1	10.3	0.00194
Shoot Dry Weight	tri_0218-x-alt_1239	1	109.8	2.09e-16
Shoot Dry Weight	col_0223	1	59.6	1.52e-11
Shoot Dry Weight	alt_1239	1	40.8	7.26e-09
Shoot Dry Weight	col_0223-x-alt_1239	1	72.6	3.45e-13
Shoot Dry Weight	tol_0289	1	58.4	5.37e-11
Shoot Dry Weight	alt_1239	1	47.1	1.59e-09
Shoot Dry Weight	tol_0289-x-alt_1239	1	89.2	1.88e-14
Leaf Number	cur_0077	1	315.5	1.72e-29
Leaf Number	asp_0917	1	79.6	1.25e-13
Leaf Number	cur_0077-x-asp_0917	1	114.2	4.49e-17
Leaf Number	cur_0077	1	315.5	1.72e-29
Leaf Number	asp_0917	1	79.6	1.25e-13
Leaf Number	cur_0077-x-asp_0917	1	114.2	4.49e-17
Leaf Number	cur_0077	1	315.5	1.72e-29
Leaf Number	asp_0917	1	79.6	1.25e-13
Leaf Number	cur_0077-x-asp_0917	1	114.2	4.49e-17
Leaf Number	cur_0077	1	92	2.41e-13
Leaf Number	fus_0983	1	22.8	1.38e-05
Leaf Number	cur_0077-x-fus_0983	1	14	0.000433
Leaf Number	tri_0218	1	644.6	4.51e-43
Leaf Number	asp_0917	1	358.1	2.64e-33
Leaf Number	tri_0218-x-asp_0917	1	222.8	3.39e-26
Leaf Number	cla_0230	1	129.3	3.66e-19
Leaf Number	asp_0917	1	249.1	8.67e-28
Leaf Number	cla_0230-x-asp_0917	1	29.3	4.9e-07
Leaf Number	asp_0917	1	73.6	5.43e-13
Leaf Number	fus_0983	1	229.9	2.25e-25
Leaf Number	asp_0917-x-fus_0983	1	105.1	2.75e-16
Leaf Number	asp_0917	1	414.1	1.25e-35
Leaf Number	alt_1239	1	1082.5	2.59e-52
Leaf Number	asp_0917-x-alt_1239	1	193	3.26e-24
Leaf Number	cur_0077	1	22.9	1e-05
Leaf Number	tri_0218	1	17	0.000106
Leaf Number	cur_0077-x-tri_0218	1	0.2	0.692
Leaf Number	cur_0077	1	8.6	0.00465486
Leaf Number	cla_0230	1	6.2	0.0153295
Leaf Number	cur_0077-x-cla_0230	1	4.1	0.047524
Leaf Number	cur_0077	1	0.2	0.653995
Leaf Number	ver_0232	1	9.8	0.00248455
Leaf Number	cur_0077-x-ver_0232	1	9.1	0.00352007
Leaf Number	tri_0218	1	7.3	0.00866203
Leaf Number	cla_0230	1	3.2	0.0767843
Leaf Number	tri_0218-x-cla_0230	1	5.1	0.0266819
Leaf Number	tri_0218	1	0.1	0.806189
Leaf Number	ver_0232	1	6.9	0.0098802
Leaf Number	tri_0218-x-ver_0232	1	12.2	0.000730024
Leaf Number	col_0223	1	0.2	0.636017
Leaf Number	cla_0230	1	9.9	0.00219001
Leaf Number	col_0223-x-cla_0230	1	0.5	0.466783
Leaf Number	col_0223	1	638.7	1.94e-46
Leaf Number	asp_0917	1	197.1	7.62e-26
Leaf Number	col_0223-x-asp_0917	1	349.5	3.47e-35
Leaf Number	cla_0230	1	0	0.879449
Leaf Number	ver_0232	1	10.8	0.00142802
Leaf Number	cla_0230-x-ver_0232	1	6.9	0.0101926
Leaf Number	cla_0230	1	16.8	0.000102
Leaf Number	alt_1239	1	54.6	1.59e-10
Leaf Number	cla_0230-x-alt_1239	1	58.8	4.76e-11
Leaf Number	ver_0232	1	532.1	6.61e-43
Leaf Number	asp_0917	1	242.6	4.7e-29
Leaf Number	ver_0232-x-asp_0917	1	125.9	1.13e-19
Leaf Number	ver_0232	1	23.7	5.63e-06
Leaf Number	fus_0983	1	0.2	0.656
Leaf Number	ver_0232-x-fus_0983	1	0.4	0.556
Leaf Number	pho_0052	1	11.7	0.00100329
Leaf Number	cur_0077	1	0.3	0.58569
Leaf Number	pho_0052-x-cur_0077	1	15	0.000221735
Leaf Number	pho_0052	1	32.9	9.36e-08
Leaf Number	muc_0113	1	1.6	0.21
Leaf Number	pho_0052-x-muc_0113	1	0.6	0.448
Leaf Number	pho_0052	1	25.2	2.13e-06
Leaf Number	col_0223	1	0.2	0.696
Leaf Number	pho_0052-x-col_0223	1	1.4	0.245
Leaf Number	pho_0052	1	14.9	0.00020876
Leaf Number	cla_0230	1	1.4	0.238542
Leaf Number	pho_0052-x-cla_0230	1	7.5	0.00760994
Leaf Number	cur_0077	1	35.9	5.57e-08
Leaf Number	muc_0113	1	5.4	0.023
Leaf Number	cur_0077-x-muc_0113	1	0.4	0.508
Leaf Number	muc_0113	1	0.1	0.82093
Leaf Number	tri_0218	1	14.4	0.000260222
Leaf Number	muc_0113-x-tri_0218	1	2.2	0.141134
Leaf Number	muc_0113	1	2.9	0.0919315
Leaf Number	col_0223	1	3.2	0.0745812
Leaf Number	muc_0113-x-col_0223	1	0	0.884169
Leaf Number	muc_0113	1	0.8	0.360241
Leaf Number	cla_0230	1	13.8	0.000354804
Leaf Number	muc_0113-x-cla_0230	1	0.6	0.434752
Leaf Number	muc_0113	1	0.9	0.358
Leaf Number	ver_0232	1	24	3.48e-06
Leaf Number	muc_0113-x-ver_0232	1	1.4	0.234
Leaf Number	tri_0218	1	13.4	0.000415731
Leaf Number	col_0223	1	0.4	0.512421
Leaf Number	tri_0218-x-col_0223	1	0.9	0.340385
Leaf Number	cur_0077	1	65.4	5.96e-12
Leaf Number	col_0223	1	9.6	0.00269
Leaf Number	cur_0077-x-col_0223	1	5.8	0.0186
Leaf Number	cur_0077	1	26.2	2.1e-06
Leaf Number	ste_0804	1	46.9	1.38e-09
Leaf Number	cur_0077-x-ste_0804	1	0.1	0.82
Leaf Number	cur_0077	1	7.3	0.00877
Leaf Number	alt_1239	1	156.2	6.07e-19
Leaf Number	cur_0077-x-alt_1239	1	10.2	0.00222
Leaf Number	tri_0218	1	8.4	0.00478
Leaf Number	ste_0804	1	44.3	2.04e-09
Leaf Number	tri_0218-x-ste_0804	1	1.4	0.241
Leaf Number	col_0223	1	12.1	0.000826
Leaf Number	fus_0983	1	27.2	1.39e-06
Leaf Number	col_0223-x-fus_0983	1	8.1	0.00572
Leaf Number	cla_0230	1	3.7	0.0579
Leaf Number	ste_0804	1	41.3	5.92e-09
Leaf Number	cla_0230-x-ste_0804	1	1.2	0.279
Leaf Number	cla_0230	1	25.1	4.27e-06
Leaf Number	fus_0983	1	7.1	0.00971
Leaf Number	cla_0230-x-fus_0983	1	0.8	0.378
Leaf Number	ver_0232	1	7	0.00952769
Leaf Number	ste_0804	1	15.6	0.000138847
Leaf Number	ver_0232-x-ste_0804	1	5.7	0.0182787
Leaf Number	ste_0804	1	55.7	8.51e-11
Leaf Number	fus_0983	1	2.3	0.131
Leaf Number	ste_0804-x-fus_0983	1	0	0.901
Leaf Number	muc_0113	1	1.1	0.297
Leaf Number	ste_0804	1	68.2	4.45e-13
Leaf Number	muc_0113-x-ste_0804	1	2.6	0.112
Leaf Number	muc_0113	1	546.7	1.23e-43
Leaf Number	asp_0917	1	187.7	3.34e-25
Leaf Number	muc_0113-x-asp_0917	1	279.5	1.72e-31
Leaf Number	tri_0218	1	13.3	0.000529278
Leaf Number	fus_0983	1	1.2	0.272346
Leaf Number	tri_0218-x-fus_0983	1	0	0.951878
Leaf Number	tol_0289	1	74.2	2.03e-13
Leaf Number	asp_0917	1	334.5	3.11e-32
Leaf Number	tol_0289-x-asp_0917	1	28.7	6.44e-07
Leaf Number	ste_0804	1	439.2	1.74e-39
Leaf Number	asp_0917	1	272.4	4.68e-31
Leaf Number	ste_0804-x-asp_0917	1	78.2	2.22e-14
Leaf Number	pho_0052	1	518.6	2.04e-42
Leaf Number	asp_0917	1	565.7	4.43e-44
Leaf Number	pho_0052-x-asp_0917	1	72	1.5e-13
Leaf Number	muc_0113	1	1.2	0.280481
Leaf Number	tol_0289	1	2.8	0.0997047
Leaf Number	muc_0113-x-tol_0289	1	2.2	0.143851
Leaf Number	tri_0218	1	18.5	5.08e-05
Leaf Number	tol_0289	1	0.9	0.348
Leaf Number	tri_0218-x-tol_0289	1	0.9	0.348
Leaf Number	col_0223	1	4.5	0.0366058
Leaf Number	ver_0232	1	12.3	0.000681361
Leaf Number	col_0223-x-ver_0232	1	6	0.0160057
Leaf Number	col_0223	1	12.5	0.000647456
Leaf Number	tol_0289	1	7.8	0.00624204
Leaf Number	col_0223-x-tol_0289	1	6.2	0.0143916
Leaf Number	col_0223	1	1	0.313
Leaf Number	ste_0804	1	54.3	4.08e-11
Leaf Number	col_0223-x-ste_0804	1	0.5	0.487
Leaf Number	cla_0230	1	30.4	4.62e-07
Leaf Number	tol_0289	1	1.1	0.292
Leaf Number	cla_0230-x-tol_0289	1	1.1	0.292
Leaf Number	ver_0232	1	24	4.16e-06
Leaf Number	tol_0289	1	2.2	0.143
Leaf Number	ver_0232-x-tol_0289	1	1.7	0.191
Leaf Number	tol_0289	1	3.7	0.0571
Leaf Number	ste_0804	1	54.3	7.52e-11
Leaf Number	tol_0289-x-ste_0804	1	0.6	0.425
Leaf Number	set_0031	1	56.9	1.89e-11
Leaf Number	pho_0052	1	15.9	0.000127
Leaf Number	set_0031-x-pho_0052	1	84.3	4.82e-15
Leaf Number	set_0031	1	2.2	0.142817
Leaf Number	cur_0077	1	0.4	0.542267
Leaf Number	set_0031-x-cur_0077	1	12.4	0.000703376
Leaf Number	set_0031	1	5.6	0.0198855
Leaf Number	cla_0230	1	0.1	0.813899
Leaf Number	set_0031-x-cla_0230	1	13	0.000518348
Leaf Number	pho_0052	1	4.5	0.0368
Leaf Number	tri_0218	1	44.2	2.24e-09
Leaf Number	pho_0052-x-tri_0218	1	112.2	1.68e-17
Leaf Number	pho_0052	1	3.2	0.0752
Leaf Number	ver_0232	1	1.6	0.213
Leaf Number	pho_0052-x-ver_0232	1	51.8	9.87e-11
Leaf Number	pho_0052	1	8.2	0.00509
Leaf Number	ste_0804	1	2.9	0.0909
Leaf Number	pho_0052-x-ste_0804	1	90.5	7.55e-16
Leaf Number	pho_0052	1	3.6	0.0626
Leaf Number	fus_0983	1	30.1	4.64e-07
Leaf Number	pho_0052-x-fus_0983	1	26.7	1.69e-06
Leaf Number	cur_0077	1	0.7	0.389859
Leaf Number	tol_0289	1	7.8	0.0069325
Leaf Number	cur_0077-x-tol_0289	1	12.5	0.000745723
Leaf Number	muc_0113	1	0.6	0.427629
Leaf Number	fus_0983	1	10	0.002208
Leaf Number	muc_0113-x-fus_0983	1	12.2	0.000795238
Leaf Number	set_0031	1	2.9	0.0935909
Leaf Number	muc_0113	1	14.3	0.000257689
Leaf Number	set_0031-x-muc_0113	1	2.8	0.0982847
Leaf Number	set_0031	1	0.3	0.579
Leaf Number	tri_0218	1	17.5	6.63e-05
Leaf Number	set_0031-x-tri_0218	1	1.1	0.305
Leaf Number	set_0031	1	3.3	0.0701607
Leaf Number	col_0223	1	11.8	0.000848771
Leaf Number	set_0031-x-col_0223	1	3	0.0837069
Leaf Number	pho_0052	1	30.9	2.75e-07
Leaf Number	tol_0289	1	2.4	0.125
Leaf Number	pho_0052-x-tol_0289	1	1.9	0.171
Leaf Number	ver_0232	1	3.2	0.0748
Leaf Number	alt_1239	1	25.1	2.66e-06
Leaf Number	ver_0232-x-alt_1239	1	56.7	3.74e-11
Leaf Number	tol_0289	1	1.9	0.169315
Leaf Number	fus_0983	1	9	0.0038463
Leaf Number	tol_0289-x-fus_0983	1	1.1	0.290086
Leaf Number	ste_0804	1	8.1	0.0056
Leaf Number	alt_1239	1	24.8	2.97e-06
Leaf Number	ste_0804-x-alt_1239	1	119.8	2.74e-18
Leaf Number	fus_0983	1	17	0.000108
Leaf Number	alt_1239	1	99.5	8.3e-15
Leaf Number	fus_0983-x-alt_1239	1	34.4	1.57e-07
Leaf Number	set_0031	1	3.6	0.0589
Leaf Number	ver_0232	1	22.2	7.64e-06
Leaf Number	set_0031-x-ver_0232	1	1.8	0.182
Leaf Number	set_0031	1	7.8	0.00628998
Leaf Number	tol_0289	1	7.4	0.00768509
Leaf Number	set_0031-x-tol_0289	1	5.9	0.0170823
Leaf Number	set_0031	1	24.5	2.87e-06
Leaf Number	ste_0804	1	12.1	0.000753
Leaf Number	set_0031-x-ste_0804	1	22.5	6.65e-06
Leaf Number	set_0031	1	204.9	2.01e-26
Leaf Number	asp_0917	1	272	6.53e-31
Leaf Number	set_0031-x-asp_0917	1	74.1	8.06e-14
Leaf Number	set_0031	1	3.5	0.0636926
Leaf Number	fus_0983	1	11.6	0.00101289
Leaf Number	set_0031-x-fus_0983	1	1.5	0.217837
Leaf Number	set_0031	1	55.4	5.61e-11
Leaf Number	alt_1239	1	82.5	2.34e-14
Leaf Number	set_0031-x-alt_1239	1	63.3	5e-12
Leaf Number	pho_0052	1	13.6	0.000394
Leaf Number	alt_1239	1	31.7	2.05e-07
Leaf Number	pho_0052-x-alt_1239	1	101.6	1.97e-16
Leaf Number	muc_0113	1	43.4	2.79e-09
Leaf Number	alt_1239	1	67.4	1.41e-12
Leaf Number	muc_0113-x-alt_1239	1	68.1	1.13e-12
Leaf Number	tri_0218	1	23.9	5.6e-06
Leaf Number	alt_1239	1	47.1	1.57e-09
Leaf Number	tri_0218-x-alt_1239	1	93.6	6.93e-15
Leaf Number	col_0223	1	44	2.36e-09
Leaf Number	alt_1239	1	23.4	5.37e-06
Leaf Number	col_0223-x-alt_1239	1	65.7	2.46e-12
Leaf Number	tol_0289	1	89.1	1.94e-14
Leaf Number	alt_1239	1	64.7	9.15e-12
Leaf Number	tol_0289-x-alt_1239	1	89.1	1.94e-14
SPAD	cur_0077	1	21.5	1.75e-05
SPAD	asp_0917	1	13.5	0.000485
SPAD	cur_0077-x-asp_0917	1	0.3	0.573
SPAD	cur_0077	1	21.5	1.75e-05
SPAD	asp_0917	1	13.5	0.000485
SPAD	cur_0077-x-asp_0917	1	0.3	0.573
SPAD	cur_0077	1	2.5	0.121
SPAD	fus_0983	1	0	0.83
SPAD	cur_0077-x-fus_0983	1	38.8	2.36e-08
SPAD	tri_0218	1	1.6	0.216815
SPAD	asp_0917	1	3.2	0.078196
SPAD	tri_0218-x-asp_0917	1	5	0.0286654
SPAD	cla_0230	1	5.1	0.0278579
SPAD	asp_0917	1	2.1	0.155828
SPAD	cla_0230-x-asp_0917	1	6.3	0.0148026
SPAD	asp_0917	1	20.3	2.78232e-05
SPAD	fus_0983	1	11.3	0.0013218
SPAD	asp_0917-x-fus_0983	1	0.1	0.752542
SPAD	asp_0917	1	2.9	0.0953633
SPAD	alt_1239	1	5.4	0.0235826
SPAD	asp_0917-x-alt_1239	1	5.7	0.0205147
SPAD	cur_0077	1	43	9.81e-09
SPAD	tri_0218	1	19.5	3.82e-05
SPAD	cur_0077-x-tri_0218	1	3.8	0.0567
SPAD	cur_0077	1	45.6	4.41e-09
SPAD	cla_0230	1	6.5	0.0128
SPAD	cur_0077-x-cla_0230	1	3	0.0862
SPAD	cur_0077	1	42.6	1.13e-08
SPAD	ver_0232	1	2.1	0.153
SPAD	cur_0077-x-ver_0232	1	0.8	0.371
SPAD	tri_0218	1	0	0.910228
SPAD	cla_0230	1	2.9	0.0947295
SPAD	tri_0218-x-cla_0230	1	5.5	0.022442
SPAD	tri_0218	1	0.1	0.72736
SPAD	ver_0232	1	5.9	0.0180857
SPAD	tri_0218-x-ver_0232	1	3.5	0.0671928
SPAD	col_0223	1	1.5	0.220875
SPAD	cla_0230	1	10.8	0.00174549
SPAD	col_0223-x-cla_0230	1	16.1	0.000181535
SPAD	col_0223	1	9.1	0.00375728
SPAD	asp_0917	1	0	0.967051
SPAD	col_0223-x-asp_0917	1	16.1	0.00017795
SPAD	cla_0230	1	1	0.31299
SPAD	ver_0232	1	4.9	0.0316829
SPAD	cla_0230-x-ver_0232	1	2.6	0.11115
SPAD	cla_0230	1	4.9	0.031718
SPAD	alt_1239	1	7.1	0.0103018
SPAD	cla_0230-x-alt_1239	1	7.7	0.00740528
SPAD	ver_0232	1	10.8	0.00177175
SPAD	asp_0917	1	0.8	0.36332
SPAD	ver_0232-x-asp_0917	1	9.2	0.00366348
SPAD	ver_0232	1	1.6	0.21
SPAD	fus_0983	1	25.7	3.49e-06
SPAD	ver_0232-x-fus_0983	1	1.1	0.3
SPAD	pho_0052	1	8.7	0.00444
SPAD	cur_0077	1	18.1	6.71e-05
SPAD	pho_0052-x-cur_0077	1	15.6	0.000193
SPAD	pho_0052	1	5.5	0.0228737
SPAD	muc_0113	1	10.1	0.00237704
SPAD	pho_0052-x-muc_0113	1	0	0.975437
SPAD	pho_0052	1	9.2	0.00374523
SPAD	col_0223	1	5.2	0.026991
SPAD	pho_0052-x-col_0223	1	0.3	0.585924
SPAD	pho_0052	1	5.7	0.0202523
SPAD	cla_0230	1	0.6	0.432925
SPAD	pho_0052-x-cla_0230	1	0	0.94991
SPAD	cur_0077	1	69.1	7.34e-12
SPAD	muc_0113	1	9.7	0.00268
SPAD	cur_0077-x-muc_0113	1	0	0.847
SPAD	muc_0113	1	2.5	0.121
SPAD	tri_0218	1	4.5	0.0388
SPAD	muc_0113-x-tri_0218	1	19.4	4.81e-05
SPAD	muc_0113	1	0.2	0.684584
SPAD	col_0223	1	1.1	0.290979
SPAD	muc_0113-x-col_0223	1	16.1	0.000180719
SPAD	muc_0113	1	0.4	0.505274
SPAD	cla_0230	1	4.5	0.0382306
SPAD	muc_0113-x-cla_0230	1	8.3	0.00565885
SPAD	muc_0113	1	0	0.921624
SPAD	ver_0232	1	14.6	0.000342309
SPAD	muc_0113-x-ver_0232	1	9.9	0.0026765
SPAD	tri_0218	1	3	0.0887
SPAD	col_0223	1	2.9	0.0942
SPAD	tri_0218-x-col_0223	1	19.4	4.74e-05
SPAD	cur_0077	1	53.7	4.26e-10
SPAD	col_0223	1	30.4	6.25e-07
SPAD	cur_0077-x-col_0223	1	6.7	0.012
SPAD	cur_0077	1	27	2.15e-06
SPAD	ste_0804	1	21.3	1.83e-05
SPAD	cur_0077-x-ste_0804	1	18	6.95e-05
SPAD	cur_0077	1	43.1	9.52e-09
SPAD	alt_1239	1	13.9	0.000398
SPAD	cur_0077-x-alt_1239	1	10.3	0.00208
SPAD	tri_0218	1	0.6	0.434611
SPAD	ste_0804	1	3.8	0.0568387
SPAD	tri_0218-x-ste_0804	1	3.3	0.0756812
SPAD	col_0223	1	32.4	3.13e-07
SPAD	fus_0983	1	17.9	7.2e-05
SPAD	col_0223-x-fus_0983	1	6.3	0.0147
SPAD	cla_0230	1	0.6	0.437945
SPAD	ste_0804	1	0	0.996247
SPAD	cla_0230-x-ste_0804	1	0	0.901195
SPAD	cla_0230	1	11	0.00149
SPAD	fus_0983	1	24.1	6.34e-06
SPAD	cla_0230-x-fus_0983	1	3.4	0.0693
SPAD	ver_0232	1	4.4	0.0396685
SPAD	ste_0804	1	2.4	0.124315
SPAD	ver_0232-x-ste_0804	1	2	0.160632
SPAD	ste_0804	1	11.3	0.00131
SPAD	fus_0983	1	17.4	8.93e-05
SPAD	ste_0804-x-fus_0983	1	6.9	0.0109
SPAD	muc_0113	1	1.4	0.243
SPAD	ste_0804	1	19.3	4.96e-05
SPAD	muc_0113-x-ste_0804	1	18.2	7.7e-05
SPAD	muc_0113	1	8.8	0.00444918
SPAD	asp_0917	1	0	0.855449
SPAD	muc_0113-x-asp_0917	1	17.5	0.000101114
SPAD	tri_0218	1	26.9	2.19e-06
SPAD	fus_0983	1	12.9	0.000614
SPAD	tri_0218-x-fus_0983	1	5.7	0.0198
SPAD	tol_0289	1	2	0.160065
SPAD	asp_0917	1	5.6	0.0216465
SPAD	tol_0289-x-asp_0917	1	2.5	0.119342
SPAD	ste_0804	1	9.3	0.00357182
SPAD	asp_0917	1	0.9	0.33607
SPAD	ste_0804-x-asp_0917	1	8.9	0.00412381
SPAD	pho_0052	1	12	0.00102172
SPAD	asp_0917	1	2	0.161482
SPAD	pho_0052-x-asp_0917	1	6.7	0.0122945
SPAD	muc_0113	1	6.4	0.0144257
SPAD	tol_0289	1	0.1	0.730953
SPAD	muc_0113-x-tol_0289	1	0.6	0.439197
SPAD	tri_0218	1	0	0.980013
SPAD	tol_0289	1	4	0.0499012
SPAD	tri_0218-x-tol_0289	1	5.7	0.0203581
SPAD	col_0223	1	1.1	0.307071
SPAD	ver_0232	1	6.5	0.0137134
SPAD	col_0223-x-ver_0232	1	3.3	0.073889
SPAD	col_0223	1	0	0.981842
SPAD	tol_0289	1	4.8	0.0334064
SPAD	col_0223-x-tol_0289	1	6.8	0.0118294
SPAD	col_0223	1	0.3	0.591032
SPAD	ste_0804	1	5.6	0.0210967
SPAD	col_0223-x-ste_0804	1	5	0.0297153
SPAD	cla_0230	1	0.7	0.398732
SPAD	tol_0289	1	0.4	0.545727
SPAD	cla_0230-x-tol_0289	1	0	0.82807
SPAD	ver_0232	1	0.1	0.700893
SPAD	tol_0289	1	0.5	0.483079
SPAD	ver_0232-x-tol_0289	1	0.1	0.778358
SPAD	tol_0289	1	0.6	0.432098
SPAD	ste_0804	1	1.7	0.192303
SPAD	tol_0289-x-ste_0804	1	1.4	0.238422
SPAD	set_0031	1	9.9	0.00268
SPAD	pho_0052	1	26.2	4.41e-06
SPAD	set_0031-x-pho_0052	1	10.8	0.00177
SPAD	set_0031	1	78.5	7.71e-13
SPAD	cur_0077	1	46.7	3.22e-09
SPAD	set_0031-x-cur_0077	1	2.2	0.144
SPAD	set_0031	1	1.9	0.173
SPAD	cla_0230	1	17.8	8.98e-05
SPAD	set_0031-x-cla_0230	1	23.5	1.05e-05
SPAD	pho_0052	1	7.9	0.00692656
SPAD	tri_0218	1	4.1	0.0486424
SPAD	pho_0052-x-tri_0218	1	0.3	0.594028
SPAD	pho_0052	1	8.4	0.00542626
SPAD	ver_0232	1	1.7	0.202539
SPAD	pho_0052-x-ver_0232	1	0.4	0.525593
SPAD	pho_0052	1	7.2	0.00971393
SPAD	ste_0804	1	0.4	0.538454
SPAD	pho_0052-x-ste_0804	1	0.2	0.625179
SPAD	pho_0052	1	2.3	0.135477
SPAD	fus_0983	1	17	0.000104572
SPAD	pho_0052-x-fus_0983	1	7.4	0.00818501
SPAD	cur_0077	1	22.9	9.9e-06
SPAD	tol_0289	1	21.3	1.86e-05
SPAD	cur_0077-x-tol_0289	1	14.5	0.000311
SPAD	muc_0113	1	35.6	1.07e-07
SPAD	fus_0983	1	20.4	2.68e-05
SPAD	muc_0113-x-fus_0983	1	5	0.0287
SPAD	set_0031	1	0.1	0.715
SPAD	muc_0113	1	10.8	0.00179
SPAD	set_0031-x-muc_0113	1	42.4	2.23e-08
SPAD	set_0031	1	6.8	0.0115
SPAD	tri_0218	1	2.9	0.0926
SPAD	set_0031-x-tri_0218	1	19	5.71e-05
SPAD	set_0031	1	4.2	0.0461
SPAD	col_0223	1	6.3	0.0147
SPAD	set_0031-x-col_0223	1	28.7	1.64e-06
SPAD	pho_0052	1	8.6	0.0047515
SPAD	tol_0289	1	0.1	0.775354
SPAD	pho_0052-x-tol_0289	1	0.5	0.488907
SPAD	ver_0232	1	0.2	0.634661
SPAD	alt_1239	1	0.2	0.652364
SPAD	ver_0232-x-alt_1239	1	0.1	0.77706
SPAD	tol_0289	1	16	0.000160621
SPAD	fus_0983	1	15.6	0.000189464
SPAD	tol_0289-x-fus_0983	1	7.7	0.0070784
SPAD	ste_0804	1	0.5	0.475703
SPAD	alt_1239	1	1	0.314402
SPAD	ste_0804-x-alt_1239	1	0.7	0.393396
SPAD	fus_0983	1	23.4	8.14e-06
SPAD	alt_1239	1	8.3	0.00541
SPAD	fus_0983-x-alt_1239	1	6	0.0168
SPAD	set_0031	1	9.2	0.00375
SPAD	ver_0232	1	20.9	2.69e-05
SPAD	set_0031-x-ver_0232	1	15.2	0.00026
SPAD	set_0031	1	16.7	0.000143822
SPAD	tol_0289	1	5	0.0297475
SPAD	set_0031-x-tol_0289	1	7	0.0105892
SPAD	set_0031	1	10.9	0.00169624
SPAD	ste_0804	1	13.1	0.000627936
SPAD	set_0031-x-ste_0804	1	12.2	0.000950337
SPAD	set_0031	1	6.3	0.0148
SPAD	asp_0917	1	1.3	0.263
SPAD	set_0031-x-asp_0917	1	25.9	4.37e-06
SPAD	set_0031	1	39.6	2.91e-08
SPAD	fus_0983	1	52.6	5.8e-10
SPAD	set_0031-x-fus_0983	1	0.5	0.468
SPAD	set_0031	1	14.6	0.000330075
SPAD	alt_1239	1	12.9	0.000691492
SPAD	set_0031-x-alt_1239	1	14.1	0.000413736
SPAD	pho_0052	1	4.5	0.0386484
SPAD	alt_1239	1	0.2	0.675087
SPAD	pho_0052-x-alt_1239	1	0.1	0.788774
SPAD	muc_0113	1	0	0.975332
SPAD	alt_1239	1	8.1	0.00627422
SPAD	muc_0113-x-alt_1239	1	8.9	0.00428158
SPAD	tri_0218	1	0.3	0.614378
SPAD	alt_1239	1	3.5	0.066509
SPAD	tri_0218-x-alt_1239	1	4.1	0.0487896
SPAD	col_0223	1	3.7	0.0588
SPAD	alt_1239	1	19.2	5.16e-05
SPAD	col_0223-x-alt_1239	1	20.5	3.13e-05
SPAD	tol_0289	1	2.2	0.140344
SPAD	alt_1239	1	3	0.0900051
SPAD	tol_0289-x-alt_1239	1	3.4	0.0698413
